# Supplementary material for: [2,6-Bis(biphenyl-4-yl)-4-hy­droxy-4-(pyridin-2-yl)cyclo­hexane-1,3-di­yl]bis­[(pyridin-2-yl)methanone]–butan-2-one (1/1)
Source: Acta Crystallogr Sect E Struct Rep Online. 2012 May 5;68(Pt 6):o1633–4. doi: 10.1107/S1600536812019241 (PMC3379237; doi:10.1107/S1600536812019241)
Supplement: Supplementary file 1 [file e-68-o1633-sup1.cif]

##############################################################################
#                                                                            #
# This CIF contains the data in a paper accepted for publication in          #
# Acta Crystallographica Section E. It conforms to the requirements of       #
# Notes for Authors for Acta Crystallographica Section E, and has been       #
# peer reviewed under the auspices of the IUCr Commission on Journals.       #
#                                                                            #
# Full details of the Crystallographic Information File format               #
# are given in the paper "The Crystallographic Information File (CIF):       #
# a New Standard Archive File for Crystallography" by S. R. Hall, F. H.      #
# Allen and I. D. Brown [Acta Cryst. (1991), A47, 655-685].                  #
#                                                                            #
# The current version of the core CIF dictionary is obtainable from          #
# ftp://ftp.iucr.org/pub/cif_core.dic.                                       #
#                                                                            #
# Software is freely available for graphical display of the structure(s)     #
# in this CIF. For information consult the CIF software page                 #
# http://www.iucr.org/resources/cif/software.                                #
#                                                                            #
# This file may be used for bona fide research purposes within the           #
# scientific community so long as proper attribution is given to the journal # 
# article from which it was obtained.                                        #
#                                                                            #
##############################################################################
data_global
_audit_creation_method     'form.cif (version 2.0)'
_journal_data_validation_number     ?
_journal_date_recd_electronic     2012-04-24
_journal_date_accepted     2012-04-29
_journal_name_full     'Acta Crystallographica, Section E'
_journal_year     2012
_journal_volume     68
_journal_issue      6
_journal_page_first     o1633
_journal_page_last     o1634
_journal_paper_category     QO
_journal_paper_doi     10.1107/S1600536812019241
_journal_coeditor_code     HB6756
_publ_contact_author_name     'Prof. Fun, Hoong-Kun'
_publ_contact_author_address
;
      X-ray Crystallography Unit
      School of Physics
      Universiti Sains Malaysia
      11800 USM, Penang
      MALAYSIA
;
_publ_contact_author_email     'hkfun@usm.my'
_publ_contact_author_fax     '604 6579150'
_publ_contact_author_phone     '604 6533652'
_publ_section_title
;\
[2,6-Bis(biphenyl-4-yl)-4-hydroxy-4-(pyridin-2-yl)cyclohexane-1,3-diyl]\
bis[(pyridin-2-yl)methanone]--butan-2-one (1/1)
;
loop_
    _publ_author_name
    _publ_author_footnote
    _publ_author_address
    'Fun, Hoong-Kun'
;
Thomson Reuters ResearcherID: A-3561-2009.
;
;
X-ray Crystallography Unit
School of Physics
Universiti Sains Malaysia
11800 USM, Penang
Malaysia
;
    'Chin Wei Ooi' ?
;
X-ray Crystallography Unit
School of Physics
Universiti Sains Malaysia
11800 USM, Penang
Malaysia
;
    'S. Samshuddin' ?
;
Department of Studies in Chemistry
Mangalore University
Mangalagangotri 574 199
India
;
    'B. Narayana' ?
;
Department of Studies in Chemistry
Mangalore University
Mangalagangotri 574 199
India
;
    'B. K. Sarojini' ?
;
Department of Chemistry
P.A. College of Engineering
Nadupadavu
Mangalore 574 153
India
;
data_I
_audit_creation_method     SHELXL-97
_chemical_name_systematic
;
[2,6-Bis(biphenyl-4-yl)-4-hydroxy-4-(pyridin-2-yl)cyclohexane-1,3-
diyl]bis[(pyridin-2-yl)methanone]--butan-2-one (1/1)
;
_chemical_name_common     ?
_chemical_formula_moiety     'C47 H37 N3 O3, C4 H8 O'
_chemical_formula_sum     'C51 H45 N3 O4'
_chemical_formula_iupac     'C47 H37 N3 O3, C4 H8 O'
_chemical_formula_weight     763.90
_chemical_melting_point     ?
_symmetry_cell_setting     monoclinic
_symmetry_space_group_name_H-M     'P 21/c'
_symmetry_space_group_name_Hall     '-P 2ybc'
loop_
    _symmetry_equiv_pos_as_xyz
    'x, y, z'
    '-x, y+1/2, -z+1/2'
    '-x, -y, -z'
    'x, -y-1/2, z-1/2'
_cell_length_a     13.7269(9)
_cell_length_b     25.3723(16)
_cell_length_c     11.4574(7)
_cell_angle_alpha     90.00
_cell_angle_beta     100.6430(10)
_cell_angle_gamma     90.00
_cell_volume     3921.8(4)
_cell_formula_units_Z     4
_cell_measurement_reflns_used     7618
_cell_measurement_theta_min     2.20
_cell_measurement_theta_max     28.62
_cell_measurement_temperature     100.0(10)
_exptl_crystal_description     'block'
_exptl_crystal_colour     'colourless'
_exptl_crystal_size_max     0.382
_exptl_crystal_size_mid     0.218
_exptl_crystal_size_min     0.165
_exptl_crystal_density_diffrn     1.294
_exptl_crystal_density_meas     ?
_exptl_crystal_density_method     'not measured'
_exptl_crystal_F_000     1616
_exptl_absorpt_coefficient_mu     0.082
_exptl_absorpt_correction_type     multi-scan
_exptl_absorpt_process_details     '(<i>SADABS</i>; Bruker, 2009)'
_exptl_absorpt_correction_T_min     0.9694
_exptl_absorpt_correction_T_max     0.9866
_exptl_special_details
;
The crystal was placed in the cold stream of an Oxford Cryosystems Cobra
open-flow nitrogen cryostat (Cosier & Glazer, 1986) operating at 100.0 (1) K.
;
_diffrn_ambient_temperature     100.0(10)
_diffrn_radiation_type     MoK\a
_diffrn_radiation_wavelength     0.71073
_diffrn_radiation_source     'fine-focus sealed tube'
_diffrn_radiation_monochromator     graphite
_diffrn_measurement_device_type     'Bruker APEX DUO CCD'
_diffrn_measurement_method     '\f and \w scans'
_diffrn_detector_area_resol_mean     ?
_diffrn_reflns_number     41041
_diffrn_reflns_av_R_equivalents     0.0495
_diffrn_reflns_av_sigmaI/netI     0.0498
_diffrn_reflns_theta_min     1.51
_diffrn_reflns_theta_max     29.20
_diffrn_reflns_theta_full     29.20
_diffrn_measured_fraction_theta_max     0.996
_diffrn_measured_fraction_theta_full     0.996
_diffrn_reflns_limit_h_min     -18
_diffrn_reflns_limit_h_max     18
_diffrn_reflns_limit_k_min     -34
_diffrn_reflns_limit_k_max     34
_diffrn_reflns_limit_l_min     -15
_diffrn_reflns_limit_l_max     15
_diffrn_standards_number     0
_diffrn_standards_interval_count     .
_diffrn_standards_interval_time     .
_diffrn_standards_decay_%     ?
_refine_special_details
;
Refinement of <i>F</i>^2^ against ALL reflections. The weighted <i>R</i>-factor
<i>wR</i> and goodness of fit <i>S</i> are based on <i>F</i>^2^, conventional
<i>R</i>-factors <i>R</i> are based on <i>F</i>, with <i>F</i> set to zero for
negative <i>F</i>^2^. The threshold expression of <i>F</i>^2^ >
\s(<i>F</i>^2^) is used only for calculating <i>R</i>-factors(gt) <i>etc</i>.
and is not relevant to the choice of reflections for refinement.
<i>R</i>-factors based on <i>F</i>^2^ are statistically about twice as large
as those based on <i>F</i>, and <i>R</i>- factors based on ALL data will be
even larger.
;
_reflns_number_total     10584
_reflns_number_gt     7594
_reflns_threshold_expression     I>2\s(I)
_refine_ls_structure_factor_coef     Fsqd
_refine_ls_matrix_type     full
_refine_ls_R_factor_all     0.0780
_refine_ls_R_factor_gt     0.0492
_refine_ls_wR_factor_gt     0.1247
_refine_ls_wR_factor_ref     0.1434
_refine_ls_goodness_of_fit_ref     0.992
_refine_ls_restrained_S_all     0.992
_refine_ls_number_reflns     10584
_refine_ls_number_parameters     529
_refine_ls_number_restraints     0
_refine_ls_hydrogen_treatment     mixed
_refine_ls_weighting_scheme     calc
_refine_ls_weighting_details
         'calc w=1/[\s^2^(Fo^2^)+(0.0773P)^2^+1.0792P] where P=(Fo^2^+2Fc^2^)/3'
_atom_sites_solution_hydrogens     geom
_atom_sites_solution_primary     direct
_atom_sites_solution_secondary     difmap
_refine_ls_shift/su_max     0.001
_refine_ls_shift/su_mean     0.000
_refine_diff_density_max     0.437
_refine_diff_density_min     -0.300
_refine_ls_extinction_method     none
_refine_ls_extinction_coef     ?
loop_
    _atom_type_symbol
    _atom_type_description
    _atom_type_scat_dispersion_real
    _atom_type_scat_dispersion_imag
    _atom_type_scat_source
    'C' 'C' 0.0033 0.0016
                         'International Tables Vol C Tables 4.2.6.8 and 6.1.1.4'
    'H' 'H' 0.0000 0.0000
                         'International Tables Vol C Tables 4.2.6.8 and 6.1.1.4'
    'N' 'N' 0.0061 0.0033
                         'International Tables Vol C Tables 4.2.6.8 and 6.1.1.4'
    'O' 'O' 0.0106 0.0060
                         'International Tables Vol C Tables 4.2.6.8 and 6.1.1.4'
_computing_data_collection     'APEX2 (Bruker, 2009)'
_computing_cell_refinement     'SAINT (Bruker, 2009)'
_computing_data_reduction     'SAINT (Bruker, 2009)'
_computing_structure_solution     'SHELXTL (Sheldrick, 2008)'
_computing_structure_refinement     'SHELXTL (Sheldrick, 2008)'
_computing_molecular_graphics     'SHELXTL (Sheldrick, 2008)'
_computing_publication_material
;
SHELXTL (Sheldrick, 2008) and PLATON (Spek, 2009)
;
loop_
    _atom_site_type_symbol
    _atom_site_label
    _atom_site_fract_x
    _atom_site_fract_y
    _atom_site_fract_z
    _atom_site_U_iso_or_equiv
    _atom_site_adp_type
    _atom_site_calc_flag
    _atom_site_refinement_flags
    _atom_site_occupancy
    _atom_site_symmetry_multiplicity
    _atom_site_disorder_assembly
    _atom_site_disorder_group
    O O1 0.47599(8) 0.28118(4) -0.07705(9) 0.0183(2) Uani d . 1 1 . .
    O O2 0.40319(8) 0.39570(5) -0.08531(10) 0.0238(3) Uani d . 1 1 . .
    O O3 0.25110(8) 0.26318(4) 0.19706(9) 0.0186(2) Uani d . 1 1 . .
    N N1 0.62179(9) 0.32082(5) 0.06856(12) 0.0194(3) Uani d . 1 1 . .
    N N2 0.41942(9) 0.40787(5) 0.22129(12) 0.0190(3) Uani d . 1 1 . .
    N N3 0.03605(9) 0.22770(5) -0.00083(12) 0.0202(3) Uani d . 1 1 . .
    C C1 -0.11669(11) 0.44153(7) 0.03464(14) 0.0210(3) Uani d . 1 1 . .
    H H1A -0.0799 0.4296 0.1062 0.025 Uiso calc R 1 1 . .
    C C2 -0.20671(12) 0.46671(7) 0.03377(16) 0.0247(3) Uani d . 1 1 . .
    H H2A -0.2293 0.4719 0.1046 0.030 Uiso calc R 1 1 . .
    C C3 -0.26301(11) 0.48415(6) -0.07207(16) 0.0229(3) Uani d . 1 1 . .
    H H3A -0.3236 0.5007 -0.0727 0.027 Uiso calc R 1 1 . .
    C C4 -0.22829(11) 0.47679(6) -0.17722(15) 0.0215(3) Uani d . 1 1 . .
    H H4A -0.2658 0.4885 -0.2485 0.026 Uiso calc R 1 1 . .
    C C5 -0.13774(11) 0.45199(6) -0.17696(14) 0.0193(3) Uani d . 1 1 . .
    H H5A -0.1151 0.4475 -0.2479 0.023 Uiso calc R 1 1 . .
    C C6 -0.08069(10) 0.43384(6) -0.07068(13) 0.0164(3) Uani d . 1 1 . .
    C C7 0.01449(10) 0.40547(6) -0.06783(13) 0.0154(3) Uani d . 1 1 . .
    C C8 0.02761(11) 0.37150(6) -0.15985(13) 0.0172(3) Uani d . 1 1 . .
    H H8A -0.0223 0.3682 -0.2264 0.021 Uiso calc R 1 1 . .
    C C9 0.11430(11) 0.34263(6) -0.15275(13) 0.0161(3) Uani d . 1 1 . .
    H H9A 0.1217 0.3203 -0.2150 0.019 Uiso calc R 1 1 . .
    C C10 0.19083(10) 0.34639(6) -0.05390(13) 0.0136(3) Uani d . 1 1 . .
    C C11 0.17924(10) 0.38177(6) 0.03568(13) 0.0155(3) Uani d . 1 1 . .
    H H11A 0.2301 0.3860 0.1009 0.019 Uiso calc R 1 1 . .
    C C12 0.09242(11) 0.41081(6) 0.02849(13) 0.0166(3) Uani d . 1 1 . .
    H H12A 0.0862 0.4342 0.0891 0.020 Uiso calc R 1 1 . .
    C C13 0.27781(10) 0.30855(6) -0.04452(12) 0.0136(3) Uani d . 1 1 . .
    H H13A 0.2959 0.3064 -0.1232 0.016 Uiso calc R 1 1 . .
    C C14 0.24354(10) 0.25255(6) -0.01356(12) 0.0131(3) Uani d . 1 1 . .
    H H14A 0.1902 0.2416 -0.0781 0.016 Uiso calc R 1 1 . .
    C C15 0.32949(10) 0.21228(6) -0.00748(13) 0.0138(3) Uani d . 1 1 . .
    H H15A 0.3457 0.2111 -0.0872 0.017 Uiso calc R 1 1 . .
    C C16 0.42367(10) 0.23047(6) 0.07589(13) 0.0155(3) Uani d . 1 1 . .
    H H16A 0.4115 0.2318 0.1566 0.019 Uiso calc R 1 1 . .
    H H16B 0.4763 0.2052 0.0736 0.019 Uiso calc R 1 1 . .
    C C17 0.45672(10) 0.28472(6) 0.04085(13) 0.0142(3) Uani d . 1 1 . .
    C C18 0.37070(10) 0.32549(6) 0.04325(13) 0.0134(3) Uani d . 1 1 . .
    H H18A 0.3551 0.3260 0.1233 0.016 Uiso calc R 1 1 . .
    C C19 0.40692(10) 0.37974(6) 0.01556(13) 0.0163(3) Uani d . 1 1 . .
    C C20 0.45398(10) 0.41334(6) 0.11962(14) 0.0166(3) Uani d . 1 1 . .
    C C21 0.52927(11) 0.44845(6) 0.10656(16) 0.0222(3) Uani d . 1 1 . .
    H H21A 0.5502 0.4517 0.0342 0.027 Uiso calc R 1 1 . .
    C C22 0.57213(12) 0.47830(7) 0.20346(17) 0.0287(4) Uani d . 1 1 . .
    H H22A 0.6227 0.5020 0.1976 0.034 Uiso calc R 1 1 . .
    C C23 0.53843(12) 0.47235(7) 0.30941(17) 0.0278(4) Uani d . 1 1 . .
    H H23A 0.5672 0.4912 0.3765 0.033 Uiso calc R 1 1 . .
    C C24 0.46085(12) 0.43761(7) 0.31349(15) 0.0236(3) Uani d . 1 1 . .
    H H24A 0.4366 0.4349 0.3838 0.028 Uiso calc R 1 1 . .
    C C25 0.55011(10) 0.30321(6) 0.12396(13) 0.0156(3) Uani d . 1 1 . .
    C C27 0.64309(12) 0.32676(7) 0.31461(15) 0.0246(3) Uani d . 1 1 . .
    H H27A 0.6507 0.3284 0.3969 0.030 Uiso calc R 1 1 . .
    C C26 0.55883(11) 0.30471(6) 0.24721(14) 0.0190(3) Uani d . 1 1 . .
    H H26A 0.5089 0.2911 0.2834 0.023 Uiso calc R 1 1 . .
    C C28 0.71596(12) 0.34637(7) 0.25710(16) 0.0268(4) Uani d . 1 1 . .
    H H28A 0.7725 0.3622 0.3000 0.032 Uiso calc R 1 1 . .
    C C29 0.70311(11) 0.34191(7) 0.13515(16) 0.0244(3) Uani d . 1 1 . .
    H H29A 0.7532 0.3541 0.0974 0.029 Uiso calc R 1 1 . .
    C C30 0.19993(10) 0.25650(6) 0.09887(13) 0.0141(3) Uani d . 1 1 . .
    C C31 0.08895(10) 0.25547(6) 0.08853(13) 0.0159(3) Uani d . 1 1 . .
    C C32 0.04766(12) 0.28204(7) 0.17401(14) 0.0228(3) Uani d . 1 1 . .
    H H32A 0.0874 0.3006 0.2348 0.027 Uiso calc R 1 1 . .
    C C33 -0.05412(12) 0.28006(8) 0.16618(16) 0.0303(4) Uani d . 1 1 . .
    H H33A -0.0844 0.2982 0.2204 0.036 Uiso calc R 1 1 . .
    C C34 -0.11000(12) 0.25067(7) 0.07614(16) 0.0288(4) Uani d . 1 1 . .
    H H34A -0.1784 0.2480 0.0696 0.035 Uiso calc R 1 1 . .
    C C35 -0.06176(12) 0.22533(7) -0.00385(16) 0.0248(3) Uani d . 1 1 . .
    H H35A -0.0998 0.2054 -0.0635 0.030 Uiso calc R 1 1 . .
    C C36 0.29503(10) 0.15738(6) 0.01718(13) 0.0145(3) Uani d . 1 1 . .
    C C37 0.29334(11) 0.13891(6) 0.13140(13) 0.0171(3) Uani d . 1 1 . .
    H H37A 0.3198 0.1596 0.1966 0.020 Uiso calc R 1 1 . .
    C C38 0.25277(11) 0.09003(6) 0.14942(13) 0.0175(3) Uani d . 1 1 . .
    H H38A 0.2509 0.0790 0.2263 0.021 Uiso calc R 1 1 . .
    C C39 0.21496(10) 0.05740(6) 0.05408(13) 0.0159(3) Uani d . 1 1 . .
    C C40 0.22118(11) 0.07492(6) -0.06035(13) 0.0178(3) Uani d . 1 1 . .
    H H40A 0.1991 0.0532 -0.1252 0.021 Uiso calc R 1 1 . .
    C C41 0.25965(11) 0.12404(6) -0.07825(13) 0.0167(3) Uani d . 1 1 . .
    H H41A 0.2620 0.1350 -0.1551 0.020 Uiso calc R 1 1 . .
    C C42 0.16365(11) 0.00691(6) 0.06980(13) 0.0171(3) Uani d . 1 1 . .
    C C43 0.09407(11) 0.00461(6) 0.14501(14) 0.0198(3) Uani d . 1 1 . .
    H H43A 0.0858 0.0335 0.1922 0.024 Uiso calc R 1 1 . .
    C C44 0.03753(11) -0.04023(7) 0.14967(14) 0.0217(3) Uani d . 1 1 . .
    H H44A -0.0091 -0.0409 0.1991 0.026 Uiso calc R 1 1 . .
    C C45 0.04944(11) -0.08409(6) 0.08162(15) 0.0215(3) Uani d . 1 1 . .
    H H45A 0.0101 -0.1138 0.0839 0.026 Uiso calc R 1 1 . .
    C C46 0.12103(12) -0.08316(6) 0.00972(14) 0.0212(3) Uani d . 1 1 . .
    H H46A 0.1310 -0.1127 -0.0347 0.025 Uiso calc R 1 1 . .
    C C47 0.17744(11) -0.03803(6) 0.00448(13) 0.0183(3) Uani d . 1 1 . .
    H H47A 0.2252 -0.0378 -0.0434 0.022 Uiso calc R 1 1 . .
    O O4 0.27860(12) 0.65693(7) 0.38250(13) 0.0479(4) Uani d . 1 1 . .
    C C49 0.39719(14) 0.63104(8) 0.26608(18) 0.0345(4) Uani d . 1 1 . .
    H H49A 0.4438 0.6575 0.2497 0.041 Uiso calc R 1 1 . .
    H H49B 0.3815 0.6086 0.1967 0.041 Uiso calc R 1 1 . .
    C C50 0.30448(14) 0.65787(8) 0.28538(17) 0.0319(4) Uani d . 1 1 . .
    C C51 0.24465(16) 0.68586(9) 0.18082(18) 0.0387(5) Uani d . 1 1 . .
    H H51A 0.1956 0.7075 0.2071 0.058 Uiso calc R 1 1 . .
    H H51B 0.2125 0.6604 0.1246 0.058 Uiso calc R 1 1 . .
    H H51C 0.2876 0.7075 0.1439 0.058 Uiso calc R 1 1 . .
    C C48 0.44650(15) 0.59802(8) 0.3706(2) 0.0419(5) Uani d . 1 1 . .
    H H48A 0.5091 0.5853 0.3562 0.063 Uiso calc R 1 1 . .
    H H48B 0.4047 0.5686 0.3805 0.063 Uiso calc R 1 1 . .
    H H48C 0.4569 0.6192 0.4413 0.063 Uiso calc R 1 1 . .
    H H1O1 0.5333(17) 0.2988(9) -0.074(2) 0.042(6) Uiso d . 1 1 . .
loop_
    _atom_site_aniso_label
    _atom_site_aniso_U_11
    _atom_site_aniso_U_22
    _atom_site_aniso_U_33
    _atom_site_aniso_U_12
    _atom_site_aniso_U_13
    _atom_site_aniso_U_23
    O1 0.0171(5) 0.0259(6) 0.0128(5) -0.0020(4) 0.0055(4) -0.0020(4)
    O2 0.0266(6) 0.0269(6) 0.0167(6) -0.0052(5) 0.0010(5) 0.0061(5)
    O3 0.0196(5) 0.0237(6) 0.0123(5) 0.0008(4) 0.0020(4) 0.0003(4)
    N1 0.0142(6) 0.0228(7) 0.0216(7) -0.0008(5) 0.0042(5) -0.0014(5)
    N2 0.0181(6) 0.0206(7) 0.0178(6) 0.0002(5) 0.0017(5) -0.0016(5)
    N3 0.0175(6) 0.0206(7) 0.0222(7) -0.0021(5) 0.0032(5) 0.0012(5)
    C1 0.0194(7) 0.0256(8) 0.0181(8) 0.0013(6) 0.0038(6) 0.0006(6)
    C2 0.0231(8) 0.0275(9) 0.0257(9) 0.0016(6) 0.0105(7) -0.0008(7)
    C3 0.0147(7) 0.0200(8) 0.0344(9) 0.0021(6) 0.0060(6) 0.0018(7)
    C4 0.0169(7) 0.0206(8) 0.0257(8) 0.0005(6) 0.0003(6) 0.0051(6)
    C5 0.0180(7) 0.0208(8) 0.0191(8) 0.0010(6) 0.0032(6) 0.0012(6)
    C6 0.0152(6) 0.0162(7) 0.0173(7) -0.0012(5) 0.0022(6) -0.0006(6)
    C7 0.0147(6) 0.0169(7) 0.0147(7) 0.0002(5) 0.0032(5) 0.0025(6)
    C8 0.0164(7) 0.0216(8) 0.0123(7) 0.0006(5) -0.0008(5) 0.0005(6)
    C9 0.0175(7) 0.0199(7) 0.0107(7) 0.0009(5) 0.0019(5) -0.0021(6)
    C10 0.0131(6) 0.0147(7) 0.0129(7) -0.0009(5) 0.0019(5) 0.0024(5)
    C11 0.0144(6) 0.0186(7) 0.0123(7) -0.0007(5) -0.0006(5) 0.0001(5)
    C12 0.0179(7) 0.0175(7) 0.0143(7) -0.0001(5) 0.0023(6) -0.0013(6)
    C13 0.0134(6) 0.0167(7) 0.0104(6) 0.0002(5) 0.0014(5) 0.0008(5)
    C14 0.0134(6) 0.0154(7) 0.0100(6) -0.0005(5) 0.0014(5) -0.0011(5)
    C15 0.0153(6) 0.0152(7) 0.0115(6) 0.0000(5) 0.0037(5) -0.0016(5)
    C16 0.0141(6) 0.0169(7) 0.0152(7) 0.0014(5) 0.0021(5) -0.0002(6)
    C17 0.0134(6) 0.0181(7) 0.0114(7) 0.0011(5) 0.0033(5) -0.0007(5)
    C18 0.0127(6) 0.0165(7) 0.0109(6) 0.0004(5) 0.0017(5) 0.0002(5)
    C19 0.0127(6) 0.0186(7) 0.0174(7) 0.0009(5) 0.0023(5) 0.0026(6)
    C20 0.0139(6) 0.0156(7) 0.0197(8) 0.0025(5) 0.0013(6) 0.0013(6)
    C21 0.0202(7) 0.0184(8) 0.0285(9) -0.0009(6) 0.0061(7) -0.0004(6)
    C22 0.0219(8) 0.0226(9) 0.0420(11) -0.0063(6) 0.0067(8) -0.0074(8)
    C23 0.0239(8) 0.0252(9) 0.0322(10) -0.0005(6) -0.0007(7) -0.0123(7)
    C24 0.0234(8) 0.0249(8) 0.0220(8) 0.0014(6) 0.0024(6) -0.0053(7)
    C25 0.0128(6) 0.0155(7) 0.0179(7) 0.0026(5) 0.0013(5) 0.0007(6)
    C27 0.0214(8) 0.0306(9) 0.0188(8) 0.0040(6) -0.0042(6) -0.0030(7)
    C26 0.0169(7) 0.0229(8) 0.0164(7) 0.0025(6) 0.0010(6) 0.0006(6)
    C28 0.0159(7) 0.0279(9) 0.0335(10) -0.0003(6) -0.0036(7) -0.0061(7)
    C29 0.0154(7) 0.0254(9) 0.0324(9) -0.0020(6) 0.0046(7) -0.0014(7)
    C30 0.0160(6) 0.0135(7) 0.0128(7) 0.0010(5) 0.0024(5) 0.0018(5)
    C31 0.0164(7) 0.0184(7) 0.0133(7) 0.0008(5) 0.0034(5) 0.0045(6)
    C32 0.0210(7) 0.0320(9) 0.0160(8) 0.0043(6) 0.0046(6) 0.0004(6)
    C33 0.0224(8) 0.0481(12) 0.0221(9) 0.0086(7) 0.0089(7) 0.0017(8)
    C34 0.0159(7) 0.0407(11) 0.0310(10) 0.0006(7) 0.0078(7) 0.0090(8)
    C35 0.0196(7) 0.0261(9) 0.0280(9) -0.0039(6) 0.0028(7) 0.0025(7)
    C36 0.0124(6) 0.0168(7) 0.0143(7) 0.0014(5) 0.0026(5) -0.0011(5)
    C37 0.0206(7) 0.0183(7) 0.0115(7) 0.0004(6) 0.0011(6) -0.0032(6)
    C38 0.0207(7) 0.0200(8) 0.0117(7) 0.0018(6) 0.0028(6) 0.0008(6)
    C39 0.0151(6) 0.0171(7) 0.0160(7) 0.0018(5) 0.0039(5) 0.0011(6)
    C40 0.0204(7) 0.0207(8) 0.0122(7) -0.0023(6) 0.0030(6) -0.0037(6)
    C41 0.0196(7) 0.0208(7) 0.0099(7) 0.0005(5) 0.0037(5) 0.0001(6)
    C42 0.0176(7) 0.0190(7) 0.0135(7) 0.0007(5) 0.0000(5) 0.0027(6)
    C43 0.0212(7) 0.0218(8) 0.0160(7) 0.0015(6) 0.0025(6) 0.0013(6)
    C44 0.0189(7) 0.0282(9) 0.0180(8) 0.0002(6) 0.0031(6) 0.0062(6)
    C45 0.0204(7) 0.0199(8) 0.0220(8) -0.0030(6) -0.0021(6) 0.0069(6)
    C46 0.0251(8) 0.0177(8) 0.0189(8) 0.0008(6) -0.0010(6) 0.0011(6)
    C47 0.0204(7) 0.0201(8) 0.0141(7) 0.0003(6) 0.0023(6) 0.0003(6)
    O4 0.0504(9) 0.0694(11) 0.0265(7) 0.0151(8) 0.0144(7) 0.0056(7)
    C49 0.0361(10) 0.0337(10) 0.0349(11) -0.0113(8) 0.0095(8) -0.0092(8)
    C50 0.0365(10) 0.0340(10) 0.0259(9) -0.0069(8) 0.0077(8) -0.0023(8)
    C51 0.0412(11) 0.0467(12) 0.0274(10) -0.0031(9) 0.0041(8) 0.0067(9)
    C48 0.0339(10) 0.0286(10) 0.0622(15) 0.0001(8) 0.0059(10) 0.0028(10)
_geom_special_details
;
All e.s.d.'s (except the e.s.d. in the dihedral angle between two l.s. planes)
are estimated using the full covariance matrix. The cell e.s.d.'s are taken
into account individually in the estimation of e.s.d.'s in distances, angles
and torsion angles; correlations between e.s.d.'s in cell parameters are only
used when they are defined by crystal symmetry. An approximate (isotropic)
treatment of cell e.s.d.'s is used for estimating e.s.d.'s involving l.s.
planes.
;
loop_
    _geom_bond_atom_site_label_1
    _geom_bond_atom_site_label_2
    _geom_bond_site_symmetry_2
    _geom_bond_distance
    _geom_bond_publ_flag
    O1 C17 . 1.4264(17) ?
    O1 H1O1 . 0.90(2) ?
    O2 C19 . 1.2167(18) ?
    O3 C30 . 1.2230(17) ?
    N1 C29 . 1.342(2) ?
    N1 C25 . 1.3421(18) ?
    N2 C24 . 1.337(2) ?
    N2 C20 . 1.3437(19) ?
    N3 C35 . 1.338(2) ?
    N3 C31 . 1.341(2) ?
    C1 C2 . 1.389(2) ?
    C1 C6 . 1.400(2) ?
    C1 H1A . 0.9300 ?
    C2 C3 . 1.385(2) ?
    C2 H2A . 0.9300 ?
    C3 C4 . 1.388(2) ?
    C3 H3A . 0.9300 ?
    C4 C5 . 1.393(2) ?
    C4 H4A . 0.9300 ?
    C5 C6 . 1.399(2) ?
    C5 H5A . 0.9300 ?
    C6 C7 . 1.4868(19) ?
    C7 C12 . 1.394(2) ?
    C7 C8 . 1.399(2) ?
    C8 C9 . 1.387(2) ?
    C8 H8A . 0.9300 ?
    C9 C10 . 1.398(2) ?
    C9 H9A . 0.9300 ?
    C10 C11 . 1.395(2) ?
    C10 C13 . 1.5203(19) ?
    C11 C12 . 1.391(2) ?
    C11 H11A . 0.9300 ?
    C12 H12A . 0.9300 ?
    C13 C18 . 1.532(2) ?
    C13 C14 . 1.5581(19) ?
    C13 H13A . 0.9800 ?
    C14 C30 . 1.5207(19) ?
    C14 C15 . 1.5526(19) ?
    C14 H14A . 0.9800 ?
    C15 C36 . 1.515(2) ?
    C15 C16 . 1.530(2) ?
    C15 H15A . 0.9800 ?
    C16 C17 . 1.526(2) ?
    C16 H16A . 0.9700 ?
    C16 H16B . 0.9700 ?
    C17 C25 . 1.523(2) ?
    C17 C18 . 1.5738(19) ?
    C18 C19 . 1.517(2) ?
    C18 H18A . 0.9800 ?
    C19 C20 . 1.510(2) ?
    C20 C21 . 1.393(2) ?
    C21 C22 . 1.382(2) ?
    C21 H21A . 0.9300 ?
    C22 C23 . 1.385(3) ?
    C22 H22A . 0.9300 ?
    C23 C24 . 1.390(2) ?
    C23 H23A . 0.9300 ?
    C24 H24A . 0.9300 ?
    C25 C26 . 1.395(2) ?
    C27 C26 . 1.385(2) ?
    C27 C28 . 1.388(2) ?
    C27 H27A . 0.9300 ?
    C26 H26A . 0.9300 ?
    C28 C29 . 1.380(2) ?
    C28 H28A . 0.9300 ?
    C29 H29A . 0.9300 ?
    C30 C31 . 1.5062(19) ?
    C31 C32 . 1.393(2) ?
    C32 C33 . 1.384(2) ?
    C32 H32A . 0.9300 ?
    C33 C34 . 1.384(3) ?
    C33 H33A . 0.9300 ?
    C34 C35 . 1.384(2) ?
    C34 H34A . 0.9300 ?
    C35 H35A . 0.9300 ?
    C36 C37 . 1.394(2) ?
    C36 C41 . 1.397(2) ?
    C37 C38 . 1.390(2) ?
    C37 H37A . 0.9300 ?
    C38 C39 . 1.392(2) ?
    C38 H38A . 0.9300 ?
    C39 C40 . 1.402(2) ?
    C39 C42 . 1.489(2) ?
    C40 C41 . 1.383(2) ?
    C40 H40A . 0.9300 ?
    C41 H41A . 0.9300 ?
    C42 C47 . 1.396(2) ?
    C42 C43 . 1.401(2) ?
    C43 C44 . 1.384(2) ?
    C43 H43A . 0.9300 ?
    C44 C45 . 1.386(2) ?
    C44 H44A . 0.9300 ?
    C45 C46 . 1.394(2) ?
    C45 H45A . 0.9300 ?
    C46 C47 . 1.390(2) ?
    C46 H46A . 0.9300 ?
    C47 H47A . 0.9300 ?
    O4 C50 . 1.229(2) ?
    C49 C50 . 1.495(3) ?
    C49 C48 . 1.515(3) ?
    C49 H49A . 0.9700 ?
    C49 H49B . 0.9700 ?
    C50 C51 . 1.500(3) ?
    C51 H51A . 0.9600 ?
    C51 H51B . 0.9600 ?
    C51 H51C . 0.9600 ?
    C48 H48A . 0.9600 ?
    C48 H48B . 0.9600 ?
    C48 H48C . 0.9600 ?
loop_
    _geom_angle_atom_site_label_1
    _geom_angle_atom_site_label_2
    _geom_angle_atom_site_label_3
    _geom_angle_site_symmetry_1
    _geom_angle_site_symmetry_3
    _geom_angle
    _geom_angle_publ_flag
    C17 O1 H1O1 . . 104.1(14) ?
    C29 N1 C25 . . 118.00(14) ?
    C24 N2 C20 . . 117.38(13) ?
    C35 N3 C31 . . 116.27(14) ?
    C2 C1 C6 . . 120.88(15) ?
    C2 C1 H1A . . 119.6 ?
    C6 C1 H1A . . 119.6 ?
    C3 C2 C1 . . 120.33(15) ?
    C3 C2 H2A . . 119.8 ?
    C1 C2 H2A . . 119.8 ?
    C2 C3 C4 . . 119.45(14) ?
    C2 C3 H3A . . 120.3 ?
    C4 C3 H3A . . 120.3 ?
    C3 C4 C5 . . 120.56(15) ?
    C3 C4 H4A . . 119.7 ?
    C5 C4 H4A . . 119.7 ?
    C4 C5 C6 . . 120.44(14) ?
    C4 C5 H5A . . 119.8 ?
    C6 C5 H5A . . 119.8 ?
    C5 C6 C1 . . 118.34(14) ?
    C5 C6 C7 . . 121.81(13) ?
    C1 C6 C7 . . 119.83(14) ?
    C12 C7 C8 . . 118.01(13) ?
    C12 C7 C6 . . 120.86(13) ?
    C8 C7 C6 . . 121.11(13) ?
    C9 C8 C7 . . 120.64(14) ?
    C9 C8 H8A . . 119.7 ?
    C7 C8 H8A . . 119.7 ?
    C8 C9 C10 . . 121.30(14) ?
    C8 C9 H9A . . 119.3 ?
    C10 C9 H9A . . 119.3 ?
    C11 C10 C9 . . 117.98(13) ?
    C11 C10 C13 . . 123.31(13) ?
    C9 C10 C13 . . 118.49(13) ?
    C12 C11 C10 . . 120.69(14) ?
    C12 C11 H11A . . 119.7 ?
    C10 C11 H11A . . 119.7 ?
    C11 C12 C7 . . 121.28(14) ?
    C11 C12 H12A . . 119.4 ?
    C7 C12 H12A . . 119.4 ?
    C10 C13 C18 . . 114.64(12) ?
    C10 C13 C14 . . 109.00(11) ?
    C18 C13 C14 . . 110.86(11) ?
    C10 C13 H13A . . 107.3 ?
    C18 C13 H13A . . 107.3 ?
    C14 C13 H13A . . 107.3 ?
    C30 C14 C15 . . 114.84(12) ?
    C30 C14 C13 . . 108.39(11) ?
    C15 C14 C13 . . 110.57(11) ?
    C30 C14 H14A . . 107.6 ?
    C15 C14 H14A . . 107.6 ?
    C13 C14 H14A . . 107.6 ?
    C36 C15 C16 . . 114.71(12) ?
    C36 C15 C14 . . 110.65(11) ?
    C16 C15 C14 . . 112.15(12) ?
    C36 C15 H15A . . 106.2 ?
    C16 C15 H15A . . 106.2 ?
    C14 C15 H15A . . 106.2 ?
    C17 C16 C15 . . 111.45(12) ?
    C17 C16 H16A . . 109.3 ?
    C15 C16 H16A . . 109.3 ?
    C17 C16 H16B . . 109.3 ?
    C15 C16 H16B . . 109.3 ?
    H16A C16 H16B . . 108.0 ?
    O1 C17 C25 . . 109.25(11) ?
    O1 C17 C16 . . 107.96(12) ?
    C25 C17 C16 . . 111.72(12) ?
    O1 C17 C18 . . 109.20(11) ?
    C25 C17 C18 . . 109.53(11) ?
    C16 C17 C18 . . 109.14(11) ?
    C19 C18 C13 . . 112.49(12) ?
    C19 C18 C17 . . 108.47(11) ?
    C13 C18 C17 . . 109.89(11) ?
    C19 C18 H18A . . 108.6 ?
    C13 C18 H18A . . 108.6 ?
    C17 C18 H18A . . 108.6 ?
    O2 C19 C20 . . 119.92(14) ?
    O2 C19 C18 . . 122.87(14) ?
    C20 C19 C18 . . 117.14(12) ?
    N2 C20 C21 . . 123.16(15) ?
    N2 C20 C19 . . 117.26(13) ?
    C21 C20 C19 . . 119.58(14) ?
    C22 C21 C20 . . 118.56(15) ?
    C22 C21 H21A . . 120.7 ?
    C20 C21 H21A . . 120.7 ?
    C21 C22 C23 . . 118.87(15) ?
    C21 C22 H22A . . 120.6 ?
    C23 C22 H22A . . 120.6 ?
    C22 C23 C24 . . 118.73(16) ?
    C22 C23 H23A . . 120.6 ?
    C24 C23 H23A . . 120.6 ?
    N2 C24 C23 . . 123.24(16) ?
    N2 C24 H24A . . 118.4 ?
    C23 C24 H24A . . 118.4 ?
    N1 C25 C26 . . 122.42(14) ?
    N1 C25 C17 . . 114.38(13) ?
    C26 C25 C17 . . 123.10(13) ?
    C26 C27 C28 . . 118.76(16) ?
    C26 C27 H27A . . 120.6 ?
    C28 C27 H27A . . 120.6 ?
    C27 C26 C25 . . 118.82(14) ?
    C27 C26 H26A . . 120.6 ?
    C25 C26 H26A . . 120.6 ?
    C29 C28 C27 . . 118.86(15) ?
    C29 C28 H28A . . 120.6 ?
    C27 C28 H28A . . 120.6 ?
    N1 C29 C28 . . 123.07(15) ?
    N1 C29 H29A . . 118.5 ?
    C28 C29 H29A . . 118.5 ?
    O3 C30 C31 . . 118.39(13) ?
    O3 C30 C14 . . 122.63(12) ?
    C31 C30 C14 . . 118.87(12) ?
    N3 C31 C32 . . 123.92(14) ?
    N3 C31 C30 . . 117.80(13) ?
    C32 C31 C30 . . 118.25(14) ?
    C33 C32 C31 . . 118.28(16) ?
    C33 C32 H32A . . 120.9 ?
    C31 C32 H32A . . 120.9 ?
    C32 C33 C34 . . 118.78(16) ?
    C32 C33 H33A . . 120.6 ?
    C34 C33 H33A . . 120.6 ?
    C33 C34 C35 . . 118.46(15) ?
    C33 C34 H34A . . 120.8 ?
    C35 C34 H34A . . 120.8 ?
    N3 C35 C34 . . 124.23(16) ?
    N3 C35 H35A . . 117.9 ?
    C34 C35 H35A . . 117.9 ?
    C37 C36 C41 . . 117.88(14) ?
    C37 C36 C15 . . 122.96(13) ?
    C41 C36 C15 . . 119.11(13) ?
    C38 C37 C36 . . 121.04(14) ?
    C38 C37 H37A . . 119.5 ?
    C36 C37 H37A . . 119.5 ?
    C37 C38 C39 . . 121.02(14) ?
    C37 C38 H38A . . 119.5 ?
    C39 C38 H38A . . 119.5 ?
    C38 C39 C40 . . 117.84(14) ?
    C38 C39 C42 . . 122.19(13) ?
    C40 C39 C42 . . 119.86(13) ?
    C41 C40 C39 . . 121.01(14) ?
    C41 C40 H40A . . 119.5 ?
    C39 C40 H40A . . 119.5 ?
    C40 C41 C36 . . 121.10(14) ?
    C40 C41 H41A . . 119.5 ?
    C36 C41 H41A . . 119.5 ?
    C47 C42 C43 . . 118.11(14) ?
    C47 C42 C39 . . 121.60(13) ?
    C43 C42 C39 . . 120.12(14) ?
    C44 C43 C42 . . 120.60(15) ?
    C44 C43 H43A . . 119.7 ?
    C42 C43 H43A . . 119.7 ?
    C43 C44 C45 . . 120.87(14) ?
    C43 C44 H44A . . 119.6 ?
    C45 C44 H44A . . 119.6 ?
    C44 C45 C46 . . 119.23(14) ?
    C44 C45 H45A . . 120.4 ?
    C46 C45 H45A . . 120.4 ?
    C47 C46 C45 . . 119.90(15) ?
    C47 C46 H46A . . 120.1 ?
    C45 C46 H46A . . 120.1 ?
    C46 C47 C42 . . 121.21(14) ?
    C46 C47 H47A . . 119.4 ?
    C42 C47 H47A . . 119.4 ?
    C50 C49 C48 . . 113.78(17) ?
    C50 C49 H49A . . 108.8 ?
    C48 C49 H49A . . 108.8 ?
    C50 C49 H49B . . 108.8 ?
    C48 C49 H49B . . 108.8 ?
    H49A C49 H49B . . 107.7 ?
    O4 C50 C49 . . 121.41(19) ?
    O4 C50 C51 . . 121.67(18) ?
    C49 C50 C51 . . 116.93(16) ?
    C50 C51 H51A . . 109.5 ?
    C50 C51 H51B . . 109.5 ?
    H51A C51 H51B . . 109.5 ?
    C50 C51 H51C . . 109.5 ?
    H51A C51 H51C . . 109.5 ?
    H51B C51 H51C . . 109.5 ?
    C49 C48 H48A . . 109.5 ?
    C49 C48 H48B . . 109.5 ?
    H48A C48 H48B . . 109.5 ?
    C49 C48 H48C . . 109.5 ?
    H48A C48 H48C . . 109.5 ?
    H48B C48 H48C . . 109.5 ?
loop_
    _geom_torsion_atom_site_label_1
    _geom_torsion_atom_site_label_2
    _geom_torsion_atom_site_label_3
    _geom_torsion_atom_site_label_4
    _geom_torsion_site_symmetry_1
    _geom_torsion_site_symmetry_2
    _geom_torsion_site_symmetry_3
    _geom_torsion_site_symmetry_4
    _geom_torsion
    _geom_torsion_publ_flag
    C6 C1 C2 C3 . . . . 0.7(2) ?
    C1 C2 C3 C4 . . . . -0.7(2) ?
    C2 C3 C4 C5 . . . . 0.1(2) ?
    C3 C4 C5 C6 . . . . 0.4(2) ?
    C4 C5 C6 C1 . . . . -0.4(2) ?
    C4 C5 C6 C7 . . . . 177.71(14) ?
    C2 C1 C6 C5 . . . . -0.2(2) ?
    C2 C1 C6 C7 . . . . -178.30(15) ?
    C5 C6 C7 C12 . . . . 146.89(15) ?
    C1 C6 C7 C12 . . . . -35.1(2) ?
    C5 C6 C7 C8 . . . . -35.0(2) ?
    C1 C6 C7 C8 . . . . 143.08(15) ?
    C12 C7 C8 C9 . . . . 2.4(2) ?
    C6 C7 C8 C9 . . . . -175.83(14) ?
    C7 C8 C9 C10 . . . . 0.2(2) ?
    C8 C9 C10 C11 . . . . -2.6(2) ?
    C8 C9 C10 C13 . . . . 172.17(13) ?
    C9 C10 C11 C12 . . . . 2.4(2) ?
    C13 C10 C11 C12 . . . . -172.06(13) ?
    C10 C11 C12 C7 . . . . 0.1(2) ?
    C8 C7 C12 C11 . . . . -2.5(2) ?
    C6 C7 C12 C11 . . . . 175.67(14) ?
    C11 C10 C13 C18 . . . . -23.20(19) ?
    C9 C10 C13 C18 . . . . 162.34(12) ?
    C11 C10 C13 C14 . . . . 101.71(15) ?
    C9 C10 C13 C14 . . . . -72.76(16) ?
    C10 C13 C14 C30 . . . . -55.26(15) ?
    C18 C13 C14 C30 . . . . 71.82(14) ?
    C10 C13 C14 C15 . . . . 178.04(11) ?
    C18 C13 C14 C15 . . . . -54.88(15) ?
    C30 C14 C15 C36 . . . . 59.49(16) ?
    C13 C14 C15 C36 . . . . -177.48(11) ?
    C30 C14 C15 C16 . . . . -69.98(15) ?
    C13 C14 C15 C16 . . . . 53.05(15) ?
    C36 C15 C16 C17 . . . . 176.73(11) ?
    C14 C15 C16 C17 . . . . -55.93(15) ?
    C15 C16 C17 O1 . . . . -60.21(14) ?
    C15 C16 C17 C25 . . . . 179.66(11) ?
    C15 C16 C17 C18 . . . . 58.38(15) ?
    C10 C13 C18 C19 . . . . -56.49(15) ?
    C14 C13 C18 C19 . . . . 179.59(11) ?
    C10 C13 C18 C17 . . . . -177.45(11) ?
    C14 C13 C18 C17 . . . . 58.63(14) ?
    O1 C17 C18 C19 . . . . -65.58(14) ?
    C25 C17 C18 C19 . . . . 54.02(15) ?
    C16 C17 C18 C19 . . . . 176.62(12) ?
    O1 C17 C18 C13 . . . . 57.77(14) ?
    C25 C17 C18 C13 . . . . 177.36(11) ?
    C16 C17 C18 C13 . . . . -60.04(15) ?
    C13 C18 C19 O2 . . . . -36.79(19) ?
    C17 C18 C19 O2 . . . . 84.98(17) ?
    C13 C18 C19 C20 . . . . 146.37(12) ?
    C17 C18 C19 C20 . . . . -91.86(14) ?
    C24 N2 C20 C21 . . . . -0.5(2) ?
    C24 N2 C20 C19 . . . . -179.92(13) ?
    O2 C19 C20 N2 . . . . 150.38(14) ?
    C18 C19 C20 N2 . . . . -32.68(18) ?
    O2 C19 C20 C21 . . . . -29.0(2) ?
    C18 C19 C20 C21 . . . . 147.93(14) ?
    N2 C20 C21 C22 . . . . 1.5(2) ?
    C19 C20 C21 C22 . . . . -179.16(14) ?
    C20 C21 C22 C23 . . . . -0.3(2) ?
    C21 C22 C23 C24 . . . . -1.7(3) ?
    C20 N2 C24 C23 . . . . -1.6(2) ?
    C22 C23 C24 N2 . . . . 2.8(3) ?
    C29 N1 C25 C26 . . . . -1.9(2) ?
    C29 N1 C25 C17 . . . . 174.52(13) ?
    O1 C17 C25 N1 . . . . 11.29(17) ?
    C16 C17 C25 N1 . . . . 130.67(13) ?
    C18 C17 C25 N1 . . . . -108.28(14) ?
    O1 C17 C25 C26 . . . . -172.28(13) ?
    C16 C17 C25 C26 . . . . -52.89(18) ?
    C18 C17 C25 C26 . . . . 68.15(17) ?
    C28 C27 C26 C25 . . . . -0.2(2) ?
    N1 C25 C26 C27 . . . . 2.2(2) ?
    C17 C25 C26 C27 . . . . -173.98(14) ?
    C26 C27 C28 C29 . . . . -1.8(2) ?
    C25 N1 C29 C28 . . . . -0.2(2) ?
    C27 C28 C29 N1 . . . . 2.1(3) ?
    C15 C14 C30 O3 . . . . 51.17(19) ?
    C13 C14 C30 O3 . . . . -73.02(17) ?
    C15 C14 C30 C31 . . . . -132.65(13) ?
    C13 C14 C30 C31 . . . . 103.16(14) ?
    C35 N3 C31 C32 . . . . -1.4(2) ?
    C35 N3 C31 C30 . . . . 176.63(14) ?
    O3 C30 C31 N3 . . . . -152.71(14) ?
    C14 C30 C31 N3 . . . . 30.95(19) ?
    O3 C30 C31 C32 . . . . 25.5(2) ?
    C14 C30 C31 C32 . . . . -150.88(14) ?
    N3 C31 C32 C33 . . . . -0.4(3) ?
    C30 C31 C32 C33 . . . . -178.48(15) ?
    C31 C32 C33 C34 . . . . 1.8(3) ?
    C32 C33 C34 C35 . . . . -1.3(3) ?
    C31 N3 C35 C34 . . . . 2.0(2) ?
    C33 C34 C35 N3 . . . . -0.7(3) ?
    C16 C15 C36 C37 . . . . 43.43(18) ?
    C14 C15 C36 C37 . . . . -84.67(16) ?
    C16 C15 C36 C41 . . . . -139.07(13) ?
    C14 C15 C36 C41 . . . . 92.83(15) ?
    C41 C36 C37 C38 . . . . -3.4(2) ?
    C15 C36 C37 C38 . . . . 174.09(13) ?
    C36 C37 C38 C39 . . . . 1.7(2) ?
    C37 C38 C39 C40 . . . . 1.4(2) ?
    C37 C38 C39 C42 . . . . -174.85(13) ?
    C38 C39 C40 C41 . . . . -2.8(2) ?
    C42 C39 C40 C41 . . . . 173.55(14) ?
    C39 C40 C41 C36 . . . . 1.1(2) ?
    C37 C36 C41 C40 . . . . 2.1(2) ?
    C15 C36 C41 C40 . . . . -175.58(13) ?
    C38 C39 C42 C47 . . . . -140.90(15) ?
    C40 C39 C42 C47 . . . . 42.9(2) ?
    C38 C39 C42 C43 . . . . 43.9(2) ?
    C40 C39 C42 C43 . . . . -132.31(15) ?
    C47 C42 C43 C44 . . . . -3.0(2) ?
    C39 C42 C43 C44 . . . . 172.36(14) ?
    C42 C43 C44 C45 . . . . 1.0(2) ?
    C43 C44 C45 C46 . . . . 1.4(2) ?
    C44 C45 C46 C47 . . . . -1.8(2) ?
    C45 C46 C47 C42 . . . . -0.3(2) ?
    C43 C42 C47 C46 . . . . 2.7(2) ?
    C39 C42 C47 C46 . . . . -172.64(14) ?
    C48 C49 C50 O4 . . . . 7.2(3) ?
    C48 C49 C50 C51 . . . . -172.71(17) ?
loop_
    _geom_hbond_atom_site_label_D
    _geom_hbond_atom_site_label_H
    _geom_hbond_atom_site_label_A
    _geom_hbond_site_symmetry_A
    _geom_hbond_distance_DH
    _geom_hbond_distance_HA
    _geom_hbond_distance_DA
    _geom_hbond_angle_DHA
    _geom_hbond_publ_flag
    O1 H1O1 N1 . 0.90(2) 1.92(2) 2.5615(18) 127.0(19) yes
    C16 H16A O3 . 0.97 2.46 3.0730(19) 121 yes
    C18 H18A O3 . 0.98 2.39 3.0603(19) 125 yes
    C26 H26A O1 4_566 0.93 2.53 3.3079(19) 142 yes
    C27 H27A O4 3_666 0.93 2.56 3.464(2) 163 yes
    C3 H3A Cg2 3_565 0.93 2.96 3.7821(17) 148 yes
_iucr_refine_instructions_details
;
TITL mo_bks77_0m in P2(1)/c (100K)
CELL 0.71073  13.7269  25.3723  11.4574  90.000 100.643  90.000
ZERR    4.00   0.0009   0.0016   0.0007   0.000   0.001   0.000
LATT  1
SYMM -X, 0.5+Y, 0.5-Z
SFAC C H N O
UNIT 204 180 12 16
SIZE 0.165 0.218 0.382
L.S. 10
BOND $H
FMAP 2 3 60
EQIV $1  x, 1/2-y, 1/2+z
HTAB C26 O1_$1
OMIT  0  10   0
OMIT  7   1   5
OMIT -8   1   6
OMIT  6   1   0
ACTA
CONF
PLAN 20
WGHT      0.0773      1.0792
FVAR       0.40672
O1    4    0.475965    0.281218   -0.077075    11.00000    0.01704    0.02549 =
         0.01302   -0.00195    0.00519   -0.00205
O2    4    0.403249    0.395710   -0.085258    11.00000    0.02616    0.02649 =
         0.01633    0.00606    0.00086   -0.00518
O3    4    0.251114    0.263208    0.197085    11.00000    0.01923    0.02400 =
         0.01194    0.00030    0.00222    0.00073
N1    3    0.621805    0.320769    0.068459    11.00000    0.01376    0.02272 =
         0.02132   -0.00145    0.00405   -0.00086
N2    3    0.419441    0.407837    0.221371    11.00000    0.01852    0.01986 =
         0.01811   -0.00163    0.00216    0.00025
N3    3    0.036065    0.227640   -0.000878    11.00000    0.01771    0.02025 =
         0.02218    0.00125    0.00280   -0.00205
C1    1   -0.116632    0.441497    0.034756    11.00000    0.01890    0.02604 =
         0.01762    0.00053    0.00364    0.00125
AFIX  43
H1A   2   -0.079882    0.429592    0.106300    11.00000   -1.20000
AFIX   0
C2    1   -0.206823    0.466776    0.033643    11.00000    0.02265    0.02768 =
         0.02550   -0.00090    0.01014    0.00168
AFIX  43
H2A   2   -0.229416    0.471986    0.104458    11.00000   -1.20000
AFIX   0
C3    1   -0.263093    0.484209   -0.072194    11.00000    0.01479    0.01960 =
         0.03465    0.00178    0.00617    0.00206
AFIX  43
H3A   2   -0.323692    0.500706   -0.072848    11.00000   -1.20000
AFIX   0
C4    1   -0.228306    0.476857   -0.177236    11.00000    0.01643    0.02065 =
         0.02513    0.00505   -0.00047    0.00047
AFIX  43
H4A   2   -0.265742    0.488610   -0.248513    11.00000   -1.20000
AFIX   0
C5    1   -0.137692    0.451997   -0.176851    11.00000    0.01801    0.02101 =
         0.01913    0.00124    0.00352    0.00113
AFIX  43
H5A   2   -0.114994    0.447478   -0.247816    11.00000   -1.20000
AFIX   0
C6    1   -0.080634    0.433795   -0.070639    11.00000    0.01537    0.01619 =
         0.01740   -0.00061    0.00281   -0.00121
C7    1    0.014419    0.405444   -0.067970    11.00000    0.01460    0.01646 =
         0.01469    0.00244    0.00325    0.00015
C8    1    0.027605    0.371553   -0.159777    11.00000    0.01631    0.02151 =
         0.01207    0.00046   -0.00139    0.00073
AFIX  43
H8A   2   -0.022246    0.368344   -0.226420    11.00000   -1.20000
AFIX   0
C9    1    0.114292    0.342591   -0.152704    11.00000    0.01720    0.02021 =
         0.01071   -0.00199    0.00233    0.00098
AFIX  43
H9A   2    0.121624    0.320257   -0.214861    11.00000   -1.20000
AFIX   0
C10   1    0.190806    0.346372   -0.053848    11.00000    0.01308    0.01485 =
         0.01284    0.00234    0.00237   -0.00095
C11   1    0.179240    0.381822    0.035721    11.00000    0.01426    0.01833 =
         0.01204    0.00012   -0.00116   -0.00066
AFIX  43
H11A  2    0.230120    0.386114    0.100916    11.00000   -1.20000
AFIX   0
C12   1    0.092403    0.410756    0.028364    11.00000    0.01793    0.01714 =
         0.01433   -0.00133    0.00247   -0.00018
AFIX  43
H12A  2    0.086124    0.434176    0.088976    11.00000   -1.20000
AFIX   0
C13   1    0.277844    0.308529   -0.044616    11.00000    0.01327    0.01631 =
         0.01028    0.00078    0.00127    0.00020
AFIX  13
H13A  2    0.295863    0.306409   -0.123357    11.00000   -1.20000
AFIX   0
C14   1    0.243509    0.252560   -0.013480    11.00000    0.01331    0.01554 =
         0.00989   -0.00115    0.00129   -0.00050
AFIX  13
H14A  2    0.190173    0.241587   -0.078024    11.00000   -1.20000
AFIX   0
C15   1    0.329454    0.212250   -0.007542    11.00000    0.01503    0.01493 =
         0.01136   -0.00165    0.00394    0.00001
AFIX  13
H15A  2    0.345691    0.211122   -0.087282    11.00000   -1.20000
AFIX   0
C16   1    0.423665    0.230411    0.075952    11.00000    0.01393    0.01703 =
         0.01515   -0.00015    0.00228    0.00141
AFIX  23
H16A  2    0.411444    0.231757    0.156624    11.00000   -1.20000
H16B  2    0.476252    0.205100    0.073738    11.00000   -1.20000
AFIX   0
C17   1    0.456796    0.284778    0.040803    11.00000    0.01323    0.01767 =
         0.01143   -0.00070    0.00308    0.00110
C18   1    0.370672    0.325436    0.043185    11.00000    0.01260    0.01643 =
         0.01076    0.00020    0.00204    0.00042
AFIX  13
H18A  2    0.355085    0.325943    0.123270    11.00000   -1.20000
AFIX   0
C19   1    0.406892    0.379797    0.015560    11.00000    0.01297    0.01805 =
         0.01771    0.00255    0.00246    0.00082
C20   1    0.453862    0.413297    0.119552    11.00000    0.01373    0.01519 =
         0.01978    0.00123    0.00147    0.00254
C21   1    0.529386    0.448447    0.106676    11.00000    0.02004    0.01865 =
         0.02839   -0.00038    0.00627   -0.00088
AFIX  43
H21A  2    0.550510    0.451667    0.034414    11.00000   -1.20000
AFIX   0
C22   1    0.572149    0.478372    0.203462    11.00000    0.02253    0.02196 =
         0.04271   -0.00753    0.00759   -0.00639
AFIX  43
H22A  2    0.622639    0.502098    0.197496    11.00000   -1.20000
AFIX   0
C23   1    0.538535    0.472426    0.309488    11.00000    0.02357    0.02520 =
         0.03175   -0.01222   -0.00110   -0.00044
AFIX  43
H23A  2    0.567266    0.491298    0.376653    11.00000   -1.20000
AFIX   0
C24   1    0.460731    0.437557    0.313389    11.00000    0.02308    0.02509 =
         0.02197   -0.00531    0.00264    0.00147
AFIX  43
H24A  2    0.436360    0.434870    0.383691    11.00000   -1.20000
AFIX   0
C25   1    0.550178    0.303196    0.123934    11.00000    0.01264    0.01522 =
         0.01751    0.00078    0.00138    0.00261
C27   1    0.643062    0.326665    0.314647    11.00000    0.02161    0.03021 =
         0.01901   -0.00299   -0.00443    0.00404
AFIX  43
H27A  2    0.650717    0.328212    0.396937    11.00000   -1.20000
AFIX   0
C26   1    0.558822    0.304698    0.247315    11.00000    0.01707    0.02226 =
         0.01633    0.00062    0.00112    0.00247
AFIX  43
H26A  2    0.508864    0.291178    0.283506    11.00000   -1.20000
AFIX   0
C28   1    0.716025    0.346372    0.257213    11.00000    0.01583    0.02822 =
         0.03336   -0.00605   -0.00415   -0.00030
AFIX  43
H28A  2    0.772512    0.362281    0.300104    11.00000   -1.20000
AFIX   0
C29   1    0.703057    0.341883    0.135120    11.00000    0.01511    0.02597 =
         0.03156   -0.00134    0.00457   -0.00195
AFIX  43
H29A  2    0.753086    0.354092    0.097329    11.00000   -1.20000
AFIX   0
C30   1    0.199844    0.256520    0.098967    11.00000    0.01597    0.01374 =
         0.01264    0.00184    0.00242    0.00105
C31   1    0.088973    0.255480    0.088581    11.00000    0.01644    0.01839 =
         0.01319    0.00452    0.00311    0.00088
C32   1    0.047765    0.282112    0.174019    11.00000    0.02124    0.03135 =
         0.01614    0.00036    0.00440    0.00434
AFIX  43
H32A  2    0.087564    0.300706    0.234759    11.00000   -1.20000
AFIX   0
C33   1   -0.053995    0.280167    0.166115    11.00000    0.02193    0.04797 =
         0.02185    0.00165    0.00891    0.00853
AFIX  43
H33A  2   -0.084292    0.298323    0.220233    11.00000   -1.20000
AFIX   0
C34   1   -0.109940    0.250679    0.076108    11.00000    0.01578    0.04155 =
         0.03057    0.00904    0.00826    0.00061
AFIX  43
H34A  2   -0.178305    0.248007    0.069564    11.00000   -1.20000
AFIX   0
C35   1   -0.061635    0.225256   -0.003947    11.00000    0.01939    0.02585 =
         0.02805    0.00238    0.00296   -0.00384
AFIX  43
H35A  2   -0.099644    0.205265   -0.063600    11.00000   -1.20000
AFIX   0
C36   1    0.294990    0.157399    0.017132    11.00000    0.01215    0.01692 =
         0.01402   -0.00111    0.00210    0.00140
C37   1    0.293441    0.138884    0.131391    11.00000    0.02016    0.01850 =
         0.01146   -0.00320    0.00114    0.00043
AFIX  43
H37A  2    0.320049    0.159546    0.196553    11.00000   -1.20000
AFIX   0
C38   1    0.252788    0.090066    0.149459    11.00000    0.02118    0.01934 =
         0.01208    0.00073    0.00328    0.00168
AFIX  43
H38A  2    0.250758    0.079043    0.226385    11.00000   -1.20000
AFIX   0
C39   1    0.215056    0.057411    0.054168    11.00000    0.01494    0.01719 =
         0.01573    0.00112    0.00374    0.00182
C40   1    0.221078    0.074974   -0.060415    11.00000    0.02034    0.02056 =
         0.01203   -0.00369    0.00279   -0.00228
AFIX  43
H40A  2    0.198741    0.053297   -0.125296    11.00000   -1.20000
AFIX   0
C41   1    0.259684    0.123979   -0.078325    11.00000    0.01978    0.02050 =
         0.01013    0.00012    0.00413    0.00057
AFIX  43
H41A  2    0.262224    0.134914   -0.155179    11.00000   -1.20000
AFIX   0
C42   1    0.163641    0.006894    0.069805    11.00000    0.01800    0.01843 =
         0.01375    0.00276    0.00051    0.00071
C43   1    0.094016    0.004591    0.144936    11.00000    0.02154    0.02100 =
         0.01642    0.00136    0.00299    0.00156
AFIX  43
H43A  2    0.085708    0.033480    0.192091    11.00000   -1.20000
AFIX   0
C44   1    0.037510   -0.040200    0.149701    11.00000    0.01809    0.02872 =
         0.01743    0.00619    0.00251    0.00016
AFIX  43
H44A  2   -0.009141   -0.040888    0.199120    11.00000   -1.20000
AFIX   0
C45   1    0.049550   -0.084128    0.081669    11.00000    0.02033    0.01959 =
         0.02182    0.00687   -0.00229   -0.00304
AFIX  43
H45A  2    0.010320   -0.113854    0.084012    11.00000   -1.20000
AFIX   0
C46   1    0.121126   -0.083210    0.009743    11.00000    0.02489    0.01744 =
         0.01857    0.00126   -0.00151    0.00076
AFIX  43
H46A  2    0.131241   -0.112765   -0.034527    11.00000   -1.20000
AFIX   0
C47   1    0.177333   -0.037991    0.004386    11.00000    0.02022    0.02022 =
         0.01385    0.00027    0.00235    0.00023
AFIX  43
H47A  2    0.224975   -0.037659   -0.043734    11.00000   -1.20000
AFIX   0
O4    4    0.278600    0.656959    0.382399    11.00000    0.05106    0.06997 =
         0.02629    0.00565    0.01465    0.01541
C49   1    0.397149    0.630961    0.266183    11.00000    0.03638    0.03353 =
         0.03534   -0.00924    0.00977   -0.01149
AFIX  23
H49A  2    0.443755    0.657422    0.249621    11.00000   -1.20000
H49B  2    0.381361    0.608430    0.196867    11.00000   -1.20000
AFIX   0
C50   1    0.304458    0.657906    0.285331    11.00000    0.03643    0.03445 =
         0.02525   -0.00217    0.00676   -0.00693
C51   1    0.244575    0.685922    0.180726    11.00000    0.04143    0.04558 =
         0.02746    0.00677    0.00315   -0.00316
AFIX 137
H51A  2    0.194658    0.707054    0.206772    11.00000   -1.50000
H51B  2    0.213470    0.660480    0.123795    11.00000   -1.50000
H51C  2    0.287304    0.708147    0.144717    11.00000   -1.50000
AFIX   0
C48   1    0.446460    0.598043    0.370630    11.00000    0.03478    0.02745 =
         0.06289    0.00288    0.00742    0.00012
AFIX 137
H48A  2    0.509452    0.585734    0.356709    11.00000   -1.50000
H48B  2    0.405095    0.568415    0.380004    11.00000   -1.50000
H48C  2    0.456126    0.619093    0.441458    11.00000   -1.50000
AFIX   0
H1O1  2    0.532987    0.298825   -0.073406    11.00000    0.03408
HKLF 4 1 0 0 1 0 -1 0 1 0 0
REM  mo_bks77_0m in P2(1)/c (100K)
REM R1 =  0.0496 for   7595 Fo > 4sig(Fo)  and  0.0789 for all  10588 data
REM    529 parameters refined using      0 restraints
END
WGHT      0.0773      1.0792
REM Highest difference peak  0.452,  deepest hole -0.308,  1-sigma level  0.061
Q1    1   0.3429  0.6574  0.2210  11.00000  0.05    0.45
Q2    1   0.4168  0.3029  0.0524  11.00000  0.05    0.39
Q3    1  -0.0318  0.4185 -0.0665  11.00000  0.05    0.39
Q4    1   0.3380  0.6388  0.3745  11.00000  0.05    0.36
Q5    1   0.3234  0.3183 -0.0053  11.00000  0.05    0.36
Q6    1   0.1388  0.4012  0.0250  11.00000  0.05    0.34
Q7    1   0.3193  0.1809  0.0067  11.00000  0.05    0.33
Q8    1   0.2329  0.3250 -0.0430  11.00000  0.05    0.33
Q9    1   0.3552  0.6257  0.3378  11.00000  0.05    0.33
Q10   1  -0.0967  0.4353 -0.0190  11.00000  0.05    0.33
Q11   1   0.3561  0.6345  0.3172  11.00000  0.05    0.33
Q12   1   0.0773 -0.0199  0.1594  11.00000  0.05    0.30
Q13   1   0.0745  0.3623 -0.1632  11.00000  0.05    0.30
Q14   1   0.4440  0.2595  0.0635  11.00000  0.05    0.30
Q15   1   0.2269  0.2560  0.0420  11.00000  0.05    0.29
Q16   1  -0.0046  0.2825  0.1583  11.00000  0.05    0.29
Q17   1   0.0188  0.3839 -0.1000  11.00000  0.05    0.28
Q18   1   0.1388  0.2588  0.0942  11.00000  0.05    0.28
Q19   1   0.3211  0.6830  0.3789  11.00000  0.05    0.28
Q20   1   0.5025  0.2986  0.0767  11.00000  0.05    0.27
;
