# Supplementary material for: [2,6-Bis(biphenyl-4-yl)-4-hy­droxy-4-(pyridin-2-yl)cyclo­hexane-1,3-di­yl]bis­[(pyridin-2-yl)methanone]–butan-2-one (1/1)
Source: Acta Crystallogr Sect E Struct Rep Online. 2012 May 5;68(Pt 6):o1633–4. doi: 10.1107/S1600536812019241 (PMC3379237; doi:10.1107/S1600536812019241)
Supplement: Supplementary file 2 [file e-68-o1633-Isup2.hkl]

# 
# h,k,l, Fc-squared, Fo-squared, sigma(Fo-squared) and status flag 
# 
data_I
_shelx_title ' mo_bks77_0m in P2(1)/c (100K)' 
_shelx_refln_list_code          4 
_shelx_F_calc_maximum      245.70 
_exptl_crystal_F_000      1616.00 
_reflns_d_resolution_high  0.7285 
 
loop_ 
 _symmetry_equiv_pos_as_xyz 
 'x, y, z' 
 '-x, y+1/2, -z+1/2' 
 '-x, -y, -z' 
 'x, -y-1/2, z-1/2' 
 
_cell_length_a    13.7269 
_cell_length_b    25.3723 
_cell_length_c    11.4574 
_cell_angle_alpha  90.000 
_cell_angle_beta  100.643 
_cell_angle_gamma  90.000 
 
_shelx_F_squared_multiplier     1.000 
 
loop_ 
 _refln_index_h 
 _refln_index_k 
 _refln_index_l 
 _refln_F_squared_calc 
 _refln_F_squared_meas 
 _refln_F_squared_sigma 
 _refln_observed_status 
   1   0   0     1679.74     1364.83     37.41 o 
   2   0   0      163.27      152.44      6.25 o 
   3   0   0     2665.85     2235.18     39.79 o 
   4   0   0    13582.64    12317.34    239.51 o 
   5   0   0      156.98      216.32     30.36 o 
   6   0   0    30600.22    30960.75    594.21 o 
   7   0   0     1651.77     1501.93     34.14 o 
   8   0   0     1014.56     1147.01     30.13 o 
   9   0   0       74.83       73.73     13.97 o 
  10   0   0      133.65      151.26     23.37 o 
  11   0   0     1289.87     1315.30     38.11 o 
  12   0   0     2373.27     2251.69     74.47 o 
  13   0   0      149.73      169.48     27.30 o 
  14   0   0     1237.28     1185.50     41.53 o 
  15   0   0       76.11       50.58     18.80 o 
  16   0   0      129.67      144.94     22.06 o 
  17   0   0      189.87      186.23     24.92 o 
  18   0   0       91.14       78.82     39.10 o 
   1   1   0    10660.99    10092.36    262.47 o 
   2   1   0       20.77        9.19      2.46 o 
   3   1   0     2236.65     2092.16     28.78 o 
   4   1   0     3179.37     3160.87     52.87 o 
   5   1   0     4169.15     4451.81     75.16 o 
   7   1   0      107.37      109.65      7.45 o 
   8   1   0        0.48       -5.18      5.18 o 
   9   1   0       34.55       42.93      7.54 o 
  10   1   0      186.84      225.71     12.34 o 
  11   1   0       87.81      100.71     10.77 o 
  12   1   0      164.48      129.98     11.06 o 
  13   1   0     3272.32     3061.19     44.35 o 
  14   1   0      218.47      197.99     20.25 o 
  15   1   0      218.16      208.99     16.55 o 
  16   1   0       18.01       25.80     12.98 o 
  17   1   0      100.80      154.48     16.45 o 
  18   1   0       38.06       49.41     22.57 o 
   1   2   0     3440.39     3359.52     53.53 o 
   2   2   0      231.90      182.55      5.87 o 
   3   2   0    22323.15    22036.93    263.66 o 
   4   2   0     1182.97     1068.34     18.27 o 
   6   2   0       98.69      111.33      7.98 o 
   7   2   0      361.62      310.59     10.52 o 
   8   2   0       45.79       40.78      6.50 o 
   9   2   0     1150.42     1151.38     23.03 o 
  10   2   0      251.05      213.39     12.04 o 
  11   2   0       49.72       48.68      8.68 o 
  12   2   0      254.56      210.62     12.26 o 
  13   2   0      247.44      216.47     14.71 o 
  14   2   0       44.60       36.78     11.18 o 
  15   2   0       54.51       25.94     16.91 o 
  16   2   0      654.02      760.05     26.58 o 
  17   2   0       26.38       31.30     13.97 o 
  18   2   0        2.08       -3.14     22.20 o 
   1   3   0     3040.93     2884.13     45.21 o 
   2   3   0     2544.53     2499.61     34.91 o 
   3   3   0      243.42      230.14      7.37 o 
   4   3   0     1364.87     1413.20     20.40 o 
   5   3   0      241.59       87.14     12.78 o 
   6   3   0      962.50      989.43     21.47 o 
   7   3   0     1108.65     1107.17     27.48 o 
   8   3   0      348.39      409.59     15.40 o 
   9   3   0     1828.93     1846.16     28.19 o 
  10   3   0       10.82       -3.46      7.65 o 
  11   3   0        5.26       11.50      7.52 o 
  12   3   0       77.67       86.41      9.90 o 
  13   3   0       13.91       24.72     10.42 o 
  14   3   0      441.53      454.50     19.82 o 
  15   3   0       57.98       49.90     15.06 o 
  16   3   0       26.28       44.24     20.83 o 
  17   3   0       99.07       83.32     18.25 o 
  18   3   0      229.59      159.34     29.85 o 
   0   4   0     1133.09     1010.26     22.23 o 
   1   4   0     9512.94     8956.39    139.54 o 
   2   4   0     3971.40     3910.10     41.73 o 
   3   4   0    18847.72    19164.64    228.42 o 
   4   4   0     1730.11     1901.94     27.54 o 
   5   4   0      526.91      533.12     24.91 o 
   6   4   0      125.32      186.28      9.30 o 
   7   4   0     8126.31     8108.26    110.86 o 
   8   4   0      304.52      310.52     10.85 o 
   9   4   0     1427.73     1453.25     26.41 o 
  10   4   0     3984.30     3870.67     49.54 o 
  11   4   0       35.71       25.50      8.23 o 
  12   4   0      269.09      285.46     13.81 o 
  13   4   0        0.00       -9.33      9.33 o 
  14   4   0      159.34      173.11     14.52 o 
  15   4   0        0.55        8.02     12.83 o 
  16   4   0        0.03      -15.49     15.49 o 
  17   4   0      237.76      235.62     19.69 o 
  18   4   0        7.99      -20.38     20.38 o 
   1   5   0      553.07      543.25     11.62 o 
   2   5   0    25960.36    25830.87    257.19 o 
   3   5   0     9638.25     9240.83     89.15 o 
   4   5   0      115.55       83.54      5.61 o 
   5   5   0     4643.53     4149.19     56.92 o 
   6   5   0      158.57      180.31      8.39 o 
   7   5   0      145.13      107.04      7.76 o 
   8   5   0      365.31      427.97     12.60 o 
   9   5   0       42.49       40.64      7.20 o 
  10   5   0       17.36        2.24     10.24 o 
  11   5   0      345.92      384.24     15.10 o 
  12   5   0      118.97      133.23     11.01 o 
  13   5   0       39.05       14.12      9.79 o 
  14   5   0      766.68      762.84     23.97 o 
  15   5   0      299.53      358.14     17.79 o 
  16   5   0      142.65      122.25     27.81 o 
  17   5   0       30.30       45.34     17.48 o 
  18   5   0      169.77      172.71     42.55 o 
   0   6   0     6269.01     5826.47    198.35 o 
   1   6   0    12751.14    12506.25    137.09 o 
   2   6   0    40117.45    38725.07    385.42 o 
   3   6   0    12497.01    12453.62    119.44 o 
   4   6   0      623.97      752.73     12.55 o 
   5   6   0     2317.64     2192.16     29.33 o 
   6   6   0     6604.78     7113.08     84.34 o 
   7   6   0     1863.82     1829.80     28.28 o 
   8   6   0        7.95        5.12      7.40 o 
   9   6   0     2834.36     2937.75     39.41 o 
  10   6   0      535.50      534.98     15.98 o 
  11   6   0     1622.09     1631.61     28.35 o 
  12   6   0     1102.13     1054.87     23.26 o 
  13   6   0       46.07       44.51     11.07 o 
  14   6   0      852.58      822.07     21.94 o 
  15   6   0      837.90      901.50     25.72 o 
  16   6   0        4.93       13.79     20.37 o 
  17   6   0        0.07        3.66     16.03 o 
  18   6   0      120.91      102.70     27.71 o 
   1   7   0    60370.24    58483.73    632.30 o 
   2   7   0     3966.59     3894.20     45.83 o 
   3   7   0       19.93       15.97      3.98 o 
   4   7   0     8039.18     7925.49    133.47 o 
   5   7   0    18033.93    18397.55    165.54 o 
   6   7   0      393.30      374.43      9.92 o 
   7   7   0      130.28       95.26      7.57 o 
   8   7   0      559.64      603.90     18.95 o 
   9   7   0      342.10      364.94     14.19 o 
  10   7   0      118.78      111.26      9.59 o 
  11   7   0      177.97      186.46     12.79 o 
  12   7   0      162.47      167.67     11.91 o 
  13   7   0     1264.20     1239.20     25.69 o 
  14   7   0       90.19      124.43     12.52 o 
  15   7   0       27.85       34.23     11.02 o 
  16   7   0       37.97       41.06     16.01 o 
  17   7   0      317.27      365.30     40.09 o 
  18   7   0        9.72       11.38     22.74 o 
   0   8   0        1.52        1.68      7.69 o 
   1   8   0     3878.47     3902.79     46.06 o 
   2   8   0     2923.67     3062.45     46.32 o 
   3   8   0      332.96      361.64      9.50 o 
   4   8   0      606.14      656.08     10.69 o 
   5   8   0     2579.90     2685.59     28.87 o 
   6   8   0     1530.90     1298.57     33.04 o 
   7   8   0     1187.76     1074.38     19.01 o 
   8   8   0        0.45       -1.64      4.47 o 
   9   8   0     1384.96     1328.60     21.65 o 
  10   8   0      881.62      754.48     17.37 o 
  11   8   0      201.35      170.26     10.43 o 
  12   8   0     3872.64     3824.51     59.33 o 
  13   8   0      666.64      672.02     24.20 o 
  14   8   0      726.94      632.62     21.15 o 
  15   8   0       35.07       22.55     10.89 o 
  16   8   0       27.44       43.52     18.11 o 
  17   8   0       12.58        3.91     35.42 o 
  18   8   0      285.00      284.98     43.23 o 
   3   9   0      363.03      350.77      9.02 o 
   4   9   0      772.80      692.47     11.29 o 
   5   9   0      428.10      429.60     10.04 o 
   6   9   0      514.28      534.92     12.61 o 
   7   9   0       31.49       37.82      8.63 o 
   8   9   0        1.73        9.90      3.87 o 
   9   9   0        0.88       -2.10      5.14 o 
  10   9   0        4.57       -5.82      6.03 o 
  11   9   0      308.22      284.71     11.28 o 
  12   9   0      149.32      132.92     11.29 o 
  13   9   0        6.15        4.43      9.28 o 
  14   9   0       58.17       94.07     11.75 o 
  15   9   0      629.24      718.42     28.61 o 
  16   9   0       32.42       28.02     22.30 o 
  17   9   0      464.41      563.57     63.27 o 
   1  10   0     7723.13     3359.52    101.89 o 
   2  10   0    18065.68    18108.90    218.92 o 
   3  10   0      201.81      181.04      7.67 o 
   4  10   0      704.07      706.16     14.74 o 
   5  10   0     2349.61     2357.19     28.25 o 
   6  10   0      554.85      579.48     12.28 o 
   7  10   0      276.08      330.90     12.01 o 
   8  10   0       55.30       31.49      4.72 o 
   9  10   0       29.39       26.71      5.86 o 
  10  10   0     2352.29     2291.35     29.75 o 
  11  10   0       66.35       53.32     10.19 o 
  12  10   0     1731.20     1770.00     32.57 o 
  13  10   0       54.79       75.56     10.87 o 
  14  10   0       65.60       67.95     11.51 o 
  15  10   0       35.96       23.79     12.83 o 
  16  10   0        0.00        0.43     21.89 o 
  17  10   0      320.57      332.85     34.55 o 
   1  11   0      457.93      474.26     12.93 o 
   2  11   0      434.87      450.21     10.49 o 
   3  11   0     1647.59     1817.97     36.64 o 
   4  11   0    11288.03    11864.51    123.71 o 
   5  11   0     4408.04     4397.47     47.54 o 
   6  11   0     1339.88     1373.21     20.02 o 
   7  11   0        0.55        0.72      3.42 o 
   8  11   0     3424.24     3545.85     43.71 o 
   9  11   0       35.79       32.35      6.39 o 
  10  11   0      586.58      549.30     14.11 o 
  11  11   0      251.20      278.21     14.15 o 
  12  11   0       68.24       48.15     10.12 o 
  13  11   0      570.37      585.17     24.51 o 
  14  11   0      457.81      511.23     19.83 o 
  15  11   0      239.05      264.14     20.16 o 
  16  11   0       73.26       86.73     24.25 o 
  17  11   0       62.45       99.63     62.53 o 
   0  12   0     2753.45     2852.30     63.71 o 
   1  12   0      907.92      975.25     25.63 o 
   2  12   0     7126.91     6957.53     74.80 o 
   3  12   0      957.58      843.73     16.33 o 
   4  12   0     1771.92     1853.18     25.49 o 
   5  12   0     1855.80     1878.82     26.40 o 
   6  12   0     2961.24     3063.22     36.05 o 
   7  12   0        7.05       10.41      3.61 o 
   8  12   0     1072.08     1031.08     19.37 o 
   9  12   0      286.90      328.47     11.34 o 
  10  12   0      766.78      744.62     16.87 o 
  11  12   0     1002.54      975.10     23.35 o 
  12  12   0       69.48       58.65     10.22 o 
  13  12   0       28.62        6.23      9.70 o 
  14  12   0      305.81      319.31     18.08 o 
  15  12   0     1092.84     1219.16     36.38 o 
  16  12   0      265.26      236.86     35.84 o 
  17  12   0        4.18       -3.97     26.31 o 
   1  13   0      223.64      220.41     11.94 o 
   2  13   0     2861.60     2775.46     34.08 o 
   3  13   0     2030.34     2138.64     30.34 o 
   4  13   0        4.88        1.46      4.96 o 
   5  13   0      361.69      385.31     11.53 o 
   6  13   0      147.04      118.49      7.58 o 
   7  13   0     3024.93     2985.93     38.84 o 
   8  13   0      174.23      152.84      8.46 o 
   9  13   0      533.76      446.19     13.78 o 
  10  13   0       55.30       27.80      7.21 o 
  11  13   0      215.84      230.97     13.59 o 
  12  13   0        1.02       -8.75      8.75 o 
  13  13   0      543.92      553.67     22.16 o 
  14  13   0       76.43       65.50     14.72 o 
  15  13   0       12.87       43.49     17.50 o 
  16  13   0       72.11       94.88     19.61 o 
  17  13   0      392.60      407.32     83.97 o 
   0  14   0        0.00        3.50     11.16 o 
   1  14   0      555.91      562.17     18.14 o 
   2  14   0     1284.36     1207.36     20.38 o 
   3  14   0       41.85       62.29      6.45 o 
   4  14   0     1098.14     1086.82     20.69 o 
   5  14   0     7250.28     7610.01     84.46 o 
   6  14   0      239.03      254.40     11.77 o 
   7  14   0        7.59       -1.73      4.66 o 
   8  14   0     1786.18     1638.61     23.37 o 
   9  14   0       31.19       30.49      7.25 o 
  10  14   0       41.55       54.23      8.49 o 
  11  14   0      166.52      146.63     13.48 o 
  12  14   0      228.58      204.58     15.27 o 
  13  14   0       85.48       50.10     12.17 o 
  14  14   0        2.96       -4.09     13.00 o 
  15  14   0      100.93      114.01     26.95 o 
  16  14   0      246.56      269.13     36.09 o 
   1  15   0      287.84      260.54     13.46 o 
   2  15   0       10.40       13.99      8.04 o 
   3  15   0     5230.52     5344.84     65.89 o 
   4  15   0      600.60      644.48     20.37 o 
   5  15   0      917.39      933.22     24.56 o 
   6  15   0      860.40      885.13     24.93 o 
   7  15   0     1111.10     1063.88     19.23 o 
   8  15   0     1354.08     1292.05     23.86 o 
   9  15   0      741.77      718.11     21.17 o 
  10  15   0       96.06       66.90     11.49 o 
  11  15   0      322.32      323.50     17.11 o 
  12  15   0        8.88        9.14     11.00 o 
  13  15   0      170.84      190.44     15.46 o 
  14  15   0      175.75      166.50     22.07 o 
  15  15   0       62.46       53.12     18.51 o 
  16  15   0        2.06       32.44     18.24 o 
   0  16   0     2595.24     2372.62     59.45 o 
   1  16   0      272.20      259.69     14.02 o 
   2  16   0     1153.32     1102.77     26.38 o 
   3  16   0      861.23      878.75     26.45 o 
   4  16   0     1601.71     1709.90     30.64 o 
   5  16   0      395.39      407.92     15.36 o 
   6  16   0      644.91      632.74     17.64 o 
   7  16   0      557.72      584.17     16.21 o 
   8  16   0     2562.36     2490.55     38.98 o 
   9  16   0       53.14       69.13      9.99 o 
  10  16   0        4.28        8.08     10.27 o 
  11  16   0      439.44      358.99     18.31 o 
  12  16   0      745.43      740.71     24.07 o 
  13  16   0      119.77      162.81     18.90 o 
  14  16   0       23.75       43.66     16.75 o 
  15  16   0        9.13       -2.87     16.33 o 
  16  16   0       11.56        5.77     22.89 o 
   1  17   0      419.31      427.77     18.03 o 
   2  17   0     1302.51     1322.73     30.00 o 
   3  17   0     4576.35     4743.93     72.50 o 
   4  17   0     1133.22     1050.53     23.72 o 
   5  17   0       41.49       21.24     10.42 o 
   6  17   0        1.95        6.32      8.41 o 
   7  17   0      274.78      264.07     13.89 o 
   8  17   0      181.74      181.68     13.37 o 
   9  17   0       14.17       17.70      8.93 o 
  10  17   0      551.14      557.78     25.59 o 
  11  17   0        0.31      -10.07     11.99 o 
  12  17   0       26.56       10.26     11.21 o 
  13  17   0      193.01      239.20     19.31 o 
  14  17   0       73.07       64.71     18.13 o 
  15  17   0      264.90      324.15     40.83 o 
  16  17   0        3.72      -26.38     31.99 o 
   0  18   0       11.96        7.05     26.56 o 
   1  18   0       25.52       17.25     10.73 o 
   2  18   0      979.43     1006.16     39.43 o 
   3  18   0      273.94      252.63     15.25 o 
   4  18   0     1296.75     1316.47     27.39 o 
   5  18   0      147.17      148.43     14.30 o 
   6  18   0     1716.12     1711.88     30.75 o 
   7  18   0      183.58      162.42     13.14 o 
   8  18   0       30.37        1.77      8.56 o 
   9  18   0     1061.49     1130.91     25.14 o 
  10  18   0       14.14       -0.65     10.88 o 
  11  18   0      231.36      225.64     17.63 o 
  12  18   0       38.86       60.90     14.31 o 
  13  18   0        8.14        0.65     15.72 o 
  14  18   0        0.01       -1.94     24.98 o 
  15  18   0       56.63       48.65     18.89 o 
   1  19   0        7.98        1.85     10.24 o 
   2  19   0        7.03       -1.91      9.99 o 
   3  19   0      624.72      560.41     25.65 o 
   4  19   0     2393.12     2314.16     44.55 o 
   5  19   0        0.41       -8.36      8.36 o 
   6  19   0       16.47       16.47      9.34 o 
   7  19   0     2447.38     2399.08     38.50 o 
   8  19   0       15.29        7.98      9.06 o 
   9  19   0      493.34      564.16     21.91 o 
  10  19   0      143.06      141.43     13.84 o 
  11  19   0      218.68      251.76     19.19 o 
  12  19   0        3.80       10.58     12.56 o 
  13  19   0        9.78       -7.94     15.18 o 
  14  19   0        1.48       -5.97     15.91 o 
  15  19   0      279.27      305.03     39.22 o 
   0  20   0       46.25       15.10     20.76 o 
   1  20   0       34.67       47.11     12.42 o 
   2  20   0      645.00      605.76     22.97 o 
   3  20   0      902.24      916.17     27.81 o 
   4  20   0       16.56       -1.89     13.13 o 
   5  20   0     1519.33     1628.90     30.12 o 
   6  20   0       26.70       15.03      9.21 o 
   7  20   0     1681.77     1721.09     41.81 o 
   8  20   0       98.20       93.08     11.34 o 
   9  20   0      535.23      490.59     20.33 o 
  10  20   0      935.64      911.27     26.18 o 
  11  20   0      512.39      473.05     24.08 o 
  12  20   0        0.94      -13.20     13.20 o 
  13  20   0       18.09       42.59     20.47 o 
  14  20   0        0.17       -9.95     27.00 o 
  15  20   0        0.66        3.23     17.59 o 
   1  21   0      133.62      161.27     15.81 o 
   2  21   0     1028.64     1102.67     30.52 o 
   3  21   0        2.10        8.08     12.32 o 
   4  21   0      363.94      358.98     19.39 o 
   5  21   0     1353.71     1495.97     37.01 o 
   6  21   0     3089.07     3147.98     46.90 o 
   7  21   0        0.08        4.51      9.12 o 
   8  21   0      139.73      159.32     12.88 o 
   9  21   0      303.82      341.60     18.14 o 
  10  21   0       50.46       23.60     12.50 o 
  11  21   0       15.94       38.12     16.01 o 
  12  21   0      408.72      493.74     31.10 o 
  13  21   0        0.54       -7.62     15.41 o 
  14  21   0      184.48      211.01     24.29 o 
   0  22   0       43.38       45.07     19.74 o 
   1  22   0      199.18      215.36     17.15 o 
   2  22   0     2684.97     2656.78     50.10 o 
   3  22   0      441.27      601.92     24.25 o 
   4  22   0      105.46      115.15     14.18 o 
   5  22   0      470.68      441.13     21.34 o 
   6  22   0       31.65       49.27     11.77 o 
   7  22   0        0.04        4.68      9.43 o 
   8  22   0      348.63      334.01     16.34 o 
   9  22   0      514.08      467.09     23.60 o 
  10  22   0      807.24      853.89     29.49 o 
  11  22   0       57.02       67.45     17.04 o 
  12  22   0        0.04       -3.02     15.26 o 
  13  22   0       20.91       10.47     16.10 o 
  14  22   0        9.07       18.99     18.31 o 
   1  23   0        1.26       -4.38     11.98 o 
   2  23   0        1.84       32.94     12.77 o 
   3  23   0       30.98        7.83     12.17 o 
   4  23   0       37.33       37.01     12.80 o 
   5  23   0       28.68       35.08     18.35 o 
   6  23   0        6.23       18.03     12.10 o 
   7  23   0      270.14      241.35     16.76 o 
   8  23   0      508.82      529.04     26.44 o 
   9  23   0      152.14      158.27     16.51 o 
  10  23   0       81.10       64.12     16.33 o 
  11  23   0      246.55      270.96     24.60 o 
  12  23   0       95.24      116.90     20.17 o 
  13  23   0       19.18       40.27     24.26 o 
   0  24   0      286.90      245.44     25.43 o 
   1  24   0      673.53      730.96     26.23 o 
   2  24   0       23.50      -11.85     11.85 o 
   3  24   0       10.04        2.60     12.34 o 
   4  24   0      336.89      319.46     19.38 o 
   5  24   0       75.62       67.59     15.09 o 
   6  24   0      492.71      448.13     29.18 o 
   7  24   0      108.39      126.73     31.49 o 
   8  24   0       55.25       82.91     17.35 o 
   9  24   0        4.06       -9.41     18.44 o 
  10  24   0        0.97       45.27     20.80 o 
  11  24   0        6.28       24.38     15.47 o 
  12  24   0       10.45       13.82     21.46 o 
  13  24   0       13.07       59.82     25.10 o 
   1  25   0      378.18      386.89     20.89 o 
   2  25   0        0.65       -3.16     12.22 o 
   3  25   0        0.04        5.06     12.29 o 
   4  25   0        9.94       -1.99     12.01 o 
   5  25   0      595.22      691.00     26.95 o 
   6  25   0        2.48        8.55     13.83 o 
   7  25   0       87.15       88.59     22.16 o 
   8  25   0      519.98      488.26     56.92 o 
   9  25   0       41.83       34.39     21.13 o 
  10  25   0       38.06       55.32     23.03 o 
  11  25   0      258.63      275.86     35.16 o 
  12  25   0        9.27       18.76     22.66 o 
   0  26   0       28.15       29.37     18.71 o 
   1  26   0      522.10      526.68     23.83 o 
   2  26   0      408.86      444.95     22.14 o 
   3  26   0       60.49       83.05     15.23 o 
   4  26   0       48.17       53.59     14.52 o 
   5  26   0       14.76       11.68     15.10 o 
   6  26   0       17.34       -0.82     16.91 o 
   7  26   0      448.39      465.34     64.96 o 
   8  26   0      893.62      918.91     67.86 o 
   9  26   0      649.52      829.13     67.67 o 
  10  26   0      102.81      146.10     39.65 o 
  11  26   0       10.24       27.98     37.40 o 
  12  26   0       16.84       73.44     25.84 o 
   1  27   0       51.31       35.61     14.28 o 
   2  27   0      246.21      253.49     18.78 o 
   3  27   0        5.04       -9.17     14.27 o 
   4  27   0      212.52      242.17     29.03 o 
   5  27   0       22.14      -13.04     17.10 o 
   6  27   0      205.40      147.99     39.42 o 
   7  27   0      471.14      406.90     52.94 o 
   8  27   0        7.20       19.16     28.27 o 
   9  27   0      187.28      232.88     45.27 o 
  10  27   0       11.72      -17.25     28.27 o 
  11  27   0       16.77       17.25     31.42 o 
   0  28   0     1042.76     1135.51     72.08 o 
   1  28   0       42.25       37.05     20.39 o 
   2  28   0       10.81        4.70     26.72 o 
   3  28   0        4.95      -17.50     17.50 o 
   4  28   0      549.66      518.82     39.28 o 
   5  28   0       77.77       32.32     20.98 o 
   6  28   0      611.51      603.83     42.67 o 
   7  28   0     2065.53     2212.06    109.37 o 
   8  28   0       15.86      -19.22     27.20 o 
   9  28   0       56.85       10.60     30.35 o 
  10  28   0       15.31       -5.78     27.04 o 
   1  29   0       29.52       27.14     20.55 o 
   2  29   0       43.50       28.53     20.65 o 
   3  29   0       28.47       28.59     21.23 o 
   4  29   0      364.02      361.12     46.99 o 
   5  29   0        0.02      -17.94     18.39 o 
   6  29   0      191.82      184.84     73.45 o 
   7  29   0      199.88      216.36     42.36 o 
   8  29   0      876.77      866.73     70.66 o 
   9  29   0      213.40      234.76     47.91 o 
  10  29   0      107.40      140.28     40.09 o 
   0  30   0      507.98      678.27     65.25 o 
   1  30   0       12.92       15.48     20.26 o 
   2  30   0      165.98      132.58     27.24 o 
   3  30   0      147.22      121.27     26.78 o 
   4  30   0       10.35       -9.37     19.77 o 
   5  30   0      198.34      251.41     32.52 o 
   6  30   0        4.99      -10.62     26.45 o 
   7  30   0       31.38       47.67     34.40 o 
   8  30   0       72.27       78.38     35.19 o 
   9  30   0       15.62      -28.11     28.53 o 
   1  31   0       59.80       41.47     22.58 o 
   2  31   0       13.00        7.82     40.11 o 
   3  31   0        8.91      -16.12     19.25 o 
   4  31   0      182.61      197.93     30.78 o 
   5  31   0      102.38       76.56     35.47 o 
   6  31   0       21.34       34.06     31.36 o 
   7  31   0      263.79      220.71     46.88 o 
   8  31   0      137.33       84.75     37.90 o 
   0  32   0     1952.18     2165.18    108.90 o 
   1  32   0       96.85       54.67     25.53 o 
   2  32   0        4.16      -19.63     19.63 o 
   3  32   0       24.10       18.31     23.51 o 
   4  32   0      231.54      240.91     33.63 o 
   5  32   0      134.60       97.57     41.19 o 
   6  32   0       77.72       79.55     37.64 o 
   7  32   0       12.74       45.51     34.55 o 
   1  33   0       39.20       -9.16     24.16 o 
   2  33   0       77.10       89.83     27.75 o 
   3  33   0       51.08       27.73     24.65 o 
   4  33   0        0.68      -21.22     21.22 o 
   5  33   0       13.69       16.99     32.85 o 
   0  34   0        9.29       11.44     32.60 o 
   1  34   0       25.11      -20.89     23.22 o 
   2  34   0        2.50      -23.17     23.17 o 
   3  34   0       66.50       49.51     26.97 o 
 -18   1   1       98.29       59.99     18.62 o 
 -17   1   1        2.08      -12.95     12.95 o 
 -16   1   1      281.62      274.44     18.87 o 
 -15   1   1      256.08      236.06     16.44 o 
 -14   1   1       21.95       13.66     10.28 o 
 -13   1   1        1.03       -9.02      9.02 o 
 -12   1   1      129.86      111.94     11.93 o 
 -11   1   1       27.37       21.62      8.72 o 
 -10   1   1     1161.91     1242.20     32.02 o 
  -9   1   1       29.75       49.50      7.73 o 
  -8   1   1      167.87      159.80     11.57 o 
  -7   1   1     1293.61     1279.29     22.35 o 
  -6   1   1     1608.57     1632.45     24.85 o 
  -5   1   1      227.46      177.63      8.14 o 
  -4   1   1     7953.58     7385.84     84.07 o 
  -3   1   1     2365.07     2236.49     27.04 o 
  -2   1   1     2196.34     2250.81     28.63 o 
  -1   1   1     1428.79     1445.07     45.59 o 
   1   1   1     1165.90     1211.10     22.96 o 
   2   1   1     6607.22     6848.84     76.31 o 
   3   1   1     1669.69     1580.73     20.91 o 
   4   1   1        1.00        0.86      3.08 o 
   5   1   1      773.47      918.56     18.72 o 
   6   1   1      455.20      519.47     11.92 o 
   7   1   1      586.32      619.75     13.11 o 
   8   1   1      758.86      816.60     18.96 o 
   9   1   1       89.32       85.61      7.74 o 
  10   1   1      574.48      536.15     17.35 o 
  11   1   1     1304.61     1303.43     23.35 o 
  12   1   1      541.54      503.48     17.30 o 
  13   1   1       20.54       33.71     10.96 o 
  14   1   1       12.40        4.13     10.49 o 
  15   1   1      383.52      365.78     19.61 o 
  16   1   1      117.17       63.85     20.00 o 
  17   1   1       44.98       32.74     19.73 o 
  18   1   1      329.12      341.13     34.88 o 
 -18   2   1       89.32       91.53     22.59 o 
 -17   2   1       72.47       45.18     14.94 o 
 -16   2   1        2.62        1.00     13.72 o 
 -15   2   1        6.68      -10.97     10.97 o 
 -14   2   1      540.23      508.31     19.08 o 
 -13   2   1      642.75      553.30     24.74 o 
 -12   2   1     1638.90     1611.98     31.54 o 
 -11   2   1       91.71      112.60     11.18 o 
 -10   2   1      611.26      551.98     21.26 o 
  -9   2   1      154.25      133.33      9.70 o 
  -8   2   1     4833.19     4936.21     62.54 o 
  -7   2   1     1957.09     1906.60     29.00 o 
  -6   2   1      634.32      825.45     16.24 o 
  -5   2   1      387.61      429.25     11.95 o 
  -4   2   1     1371.06     1434.10     19.97 o 
  -3   2   1    26509.64    26416.37    283.35 o 
  -2   2   1     2915.35     2877.31     36.89 o 
  -1   2   1     5283.66     5161.45    100.70 o 
   0   2   1        4.02        1.98      2.34 o 
   1   2   1     2497.60     2406.13     48.51 o 
   2   2   1     7805.61     7716.08     93.20 o 
   3   2   1    15314.20    14788.30    163.50 o 
   4   2   1     1582.58     1493.28     19.13 o 
   5   2   1        6.62        4.19      5.75 o 
   6   2   1      353.59      373.27     10.25 o 
   7   2   1       12.92       10.17      4.61 o 
   8   2   1        2.07        3.47      6.22 o 
   9   2   1        9.66        5.39      5.85 o 
  10   2   1     1947.21     1763.91     27.95 o 
  11   2   1      846.02      815.75     19.46 o 
  12   2   1      186.21      178.12     11.84 o 
  13   2   1      291.60      301.79     16.46 o 
  14   2   1       49.60       55.79     14.26 o 
  15   2   1      160.04      173.45     18.61 o 
  16   2   1       10.91      -15.01     15.01 o 
  17   2   1        2.74      -18.73     18.73 o 
  18   2   1      379.86      422.74     38.93 o 
 -18   3   1       92.91       73.82     24.79 o 
 -17   3   1       10.68       -8.08     13.83 o 
 -16   3   1        2.30      -10.25     13.38 o 
 -15   3   1      348.51      326.99     18.45 o 
 -14   3   1      727.90      817.62     25.68 o 
 -13   3   1     1373.91     1367.48     27.57 o 
 -12   3   1      324.91      310.84     15.81 o 
 -11   3   1       90.37       71.08     10.29 o 
 -10   3   1       16.62        9.15      3.46 o 
  -9   3   1      720.42      772.71     21.16 o 
  -8   3   1        0.23       -8.13      8.13 o 
  -7   3   1      696.39      521.59     16.29 o 
  -6   3   1     1689.06     1630.99     35.15 o 
  -5   3   1    12008.24    11634.11    128.59 o 
  -4   3   1     5660.82     5490.68     62.64 o 
  -3   3   1     4130.24     4005.84     43.30 o 
  -2   3   1     4452.28     4223.63     58.47 o 
  -1   3   1      531.38      544.81     10.32 o 
   0   3   1     9166.93     8815.64    135.30 o 
   1   3   1      307.31      278.37      7.40 o 
   2   3   1     3351.11     3418.28     43.25 o 
   3   3   1     7475.65     7467.87     84.51 o 
   4   3   1      442.78      501.30      9.69 o 
   5   3   1     3218.35     3550.99     51.94 o 
   6   3   1        0.16       13.63      4.04 o 
   7   3   1      247.84      217.00      8.41 o 
   8   3   1        1.39        3.12      4.98 o 
   9   3   1       59.39      111.76      8.24 o 
  10   3   1      128.52      112.88      9.20 o 
  11   3   1     1639.32     1664.15     27.95 o 
  12   3   1        3.49      -10.60     10.60 o 
  13   3   1      202.58      225.89     14.96 o 
  14   3   1      423.12      381.69     18.47 o 
  15   3   1       16.68       -2.52     11.66 o 
  16   3   1       10.13      -18.17     18.17 o 
  17   3   1       14.56       -4.97     20.82 o 
  18   3   1      311.86      291.99     33.60 o 
 -18   4   1      208.34      229.24     23.19 o 
 -17   4   1      347.90      330.23     22.66 o 
 -16   4   1       41.30       36.04     32.79 o 
 -15   4   1      687.66      682.85     23.93 o 
 -14   4   1     1393.24     1364.39     27.63 o 
 -13   4   1      562.44      579.34     17.03 o 
 -12   4   1       93.93       82.58      9.66 o 
 -11   4   1        9.81       22.55      8.63 o 
 -10   4   1       19.86       24.57      7.70 o 
  -9   4   1      639.46      607.00     18.91 o 
  -8   4   1     6532.52     6728.52     81.98 o 
  -7   4   1       18.71       25.92      5.90 o 
  -6   4   1        0.57       -0.67      4.08 o 
  -5   4   1       51.71       43.82      5.00 o 
  -4   4   1      160.37       97.43      5.45 o 
  -3   4   1    14564.36    14421.94    146.48 o 
  -2   4   1     8118.29     8118.16     89.04 o 
  -1   4   1      610.19      565.85     12.62 o 
   0   4   1        3.65        6.88      2.22 o 
   1   4   1     9074.49     8904.06    105.07 o 
   2   4   1      720.30      713.76     11.79 o 
   3   4   1     1099.45     1124.72     14.25 o 
   4   4   1     5209.77     5363.98     67.50 o 
   5   4   1     1206.18     1243.18     19.34 o 
   6   4   1      364.69      360.35      9.83 o 
   7   4   1     2575.56     2568.56     32.71 o 
   8   4   1     1418.25     1540.75     23.56 o 
   9   4   1       35.14       52.65      6.99 o 
  10   4   1     2118.05     1901.62     29.46 o 
  11   4   1      305.32      310.03     13.05 o 
  12   4   1        2.93        7.67      8.61 o 
  13   4   1       74.44       59.91     10.74 o 
  14   4   1        1.66        5.06     10.58 o 
  15   4   1      227.75      283.65     17.03 o 
  16   4   1      402.67      414.81     34.07 o 
  17   4   1       87.68       66.97     40.19 o 
  18   4   1        0.14      -19.86     19.86 o 
 -18   5   1      117.46      110.00     19.36 o 
 -17   5   1        0.18      -18.73     18.73 o 
 -16   5   1      437.57      380.32     22.64 o 
 -15   5   1       36.30       31.67     17.15 o 
 -14   5   1        3.03        8.99      9.73 o 
 -13   5   1      351.78      385.81     14.73 o 
 -12   5   1     4890.82     4870.39     57.30 o 
 -11   5   1      325.68      284.80     12.38 o 
 -10   5   1      792.73      839.35     20.84 o 
  -9   5   1     1011.10     1056.14     21.67 o 
  -8   5   1     4594.09     4790.87     56.06 o 
  -7   5   1     2082.94     2128.52     28.71 o 
  -6   5   1      672.34      702.57     15.47 o 
  -5   5   1     2414.83     2266.69     29.81 o 
  -4   5   1    36168.39    34979.55    350.94 o 
  -3   5   1    40959.49    39375.13    365.48 o 
  -2   5   1       77.91       90.57      7.30 o 
  -1   5   1    10427.13    10380.23    104.24 o 
   0   5   1     1160.42     1043.25     14.84 o 
   1   5   1     3342.94     3281.52     40.96 o 
   2   5   1    21384.84    21347.59    231.11 o 
   3   5   1    14614.97    14896.44    149.59 o 
   4   5   1       97.65       75.05      4.65 o 
   5   5   1      303.14      278.56      8.12 o 
   6   5   1     7428.25     7770.89     83.65 o 
   7   5   1      225.45      223.37      9.11 o 
   8   5   1      331.82      353.69     11.17 o 
   9   5   1      406.34      457.02     13.42 o 
  10   5   1     2215.93     2169.86     38.95 o 
  11   5   1       15.87       10.33     10.95 o 
  12   5   1     1099.67     1039.31     24.68 o 
  13   5   1      224.17      264.92     14.90 o 
  14   5   1      270.35      302.76     16.90 o 
  15   5   1      163.02      168.42     23.02 o 
  16   5   1      359.54      361.95     32.27 o 
  17   5   1      199.46      239.33     54.06 o 
  18   5   1       23.65        4.11     22.73 o 
 -18   6   1        2.67      -18.32     24.21 o 
 -17   6   1       52.37       33.52     16.99 o 
 -16   6   1      224.19      182.64     18.39 o 
 -15   6   1        7.01        2.49     11.20 o 
 -14   6   1      727.68      699.94     23.80 o 
 -13   6   1       76.92       85.67     10.27 o 
 -12   6   1      690.90      648.29     17.55 o 
 -11   6   1      248.94      248.53     12.07 o 
 -10   6   1     1066.79     1019.41     22.92 o 
  -9   6   1      309.69      284.37     11.61 o 
  -8   6   1     1706.95     1843.56     28.62 o 
  -7   6   1        8.95       11.25      4.70 o 
  -6   6   1     1290.71     1575.28     24.18 o 
  -5   6   1      457.35      364.88      9.96 o 
  -4   6   1     3323.04     3221.07     32.59 o 
  -3   6   1    12797.36    12885.84    130.89 o 
  -2   6   1    20334.45    20061.27    337.18 o 
  -1   6   1     2187.71     2202.96     27.08 o 
   0   6   1    18827.93    18670.61    202.52 o 
   1   6   1    14937.15    14708.06    170.54 o 
   2   6   1    16311.94    15491.65    169.27 o 
   3   6   1     1120.46     1107.13     16.88 o 
   4   6   1     5788.83     5540.85     69.68 o 
   5   6   1      897.82      967.93     14.01 o 
   6   6   1     1998.32     2020.02     26.62 o 
   7   6   1      215.90      166.01      8.31 o 
   8   6   1      762.22      779.19     16.14 o 
   9   6   1      610.00      621.55     15.70 o 
  10   6   1     4340.79     4381.68     54.26 o 
  11   6   1        0.78       -8.22      8.22 o 
  12   6   1      959.94      948.83     23.61 o 
  13   6   1      197.73      225.94     14.20 o 
  14   6   1      356.59      335.17     21.54 o 
  15   6   1       88.65       69.51     16.18 o 
  16   6   1       87.02      125.76     36.66 o 
  17   6   1        0.34      -19.23     19.23 o 
 -18   7   1        5.24       36.98     54.10 o 
 -17   7   1        0.98       -3.66     24.23 o 
 -16   7   1      316.60      333.35     20.80 o 
 -15   7   1       71.23       61.89     12.88 o 
 -14   7   1      229.69      261.21     16.70 o 
 -13   7   1      837.12      824.41     19.54 o 
 -12   7   1      190.97      187.67     11.19 o 
 -11   7   1     3356.64     3437.39     43.16 o 
 -10   7   1       65.62       54.57      7.74 o 
  -9   7   1      806.65      792.93     22.14 o 
  -8   7   1       10.83       17.70      4.90 o 
  -7   7   1     1602.06     1732.98     24.39 o 
  -6   7   1     1078.67     1149.00     18.32 o 
  -5   7   1    12065.88    12165.46    127.56 o 
  -4   7   1      281.67      259.64      7.03 o 
  -3   7   1        2.05        1.17      2.22 o 
  -2   7   1     6255.62     6419.58     95.16 o 
  -1   7   1        0.79        2.13      4.02 o 
   0   7   1      586.00      621.11     10.96 o 
   1   7   1     6135.19     5927.21     66.28 o 
   2   7   1      103.45       95.62      4.88 o 
   3   7   1     2995.30     2819.79     35.24 o 
   4   7   1      138.25      158.83      6.27 o 
   5   7   1     7818.09     8132.77     85.03 o 
   6   7   1      119.97      163.28      6.62 o 
   7   7   1      561.89      604.81     12.85 o 
   8   7   1      269.12      244.66     10.04 o 
   9   7   1        0.00        9.91      6.21 o 
  10   7   1        2.43       -3.95      6.65 o 
  11   7   1     1914.01     1889.14     33.54 o 
  12   7   1      230.57      194.91     13.17 o 
  13   7   1     1501.93     1534.81     33.31 o 
  14   7   1      141.09      169.64     20.98 o 
  15   7   1       94.98       61.45     15.93 o 
  16   7   1       95.95      118.64     18.86 o 
  17   7   1       25.79        9.27     21.19 o 
 -18   8   1        1.39       -9.23     18.82 o 
 -17   8   1       16.56       43.42     19.77 o 
 -16   8   1       14.25       10.49     13.19 o 
 -15   8   1      137.12      118.45     14.37 o 
 -14   8   1      192.60      180.56     15.19 o 
 -13   8   1       36.93       35.96      9.46 o 
 -12   8   1      371.24      413.78     14.49 o 
 -11   8   1     1959.72     1857.27     38.97 o 
 -10   8   1       85.17       76.44      8.51 o 
  -9   8   1       62.30       78.70      8.21 o 
  -8   8   1        7.91        5.46      3.42 o 
  -7   8   1       41.67       34.96      5.93 o 
  -6   8   1      271.56      337.70      9.38 o 
  -5   8   1     6609.85     6791.13     68.96 o 
  -4   8   1      106.56       64.11      4.71 o 
  -3   8   1     3765.30     3617.08     40.37 o 
  -2   8   1     1711.55     1652.63     22.73 o 
  -1   8   1      804.60      752.54     13.16 o 
   0   8   1     3005.96     3012.01     36.24 o 
   1   8   1    16783.98    16466.86    218.37 o 
   2   8   1      499.83      495.63     10.92 o 
   3   8   1     1457.70     1367.18     18.40 o 
   4   8   1      849.38      897.34     15.39 o 
   5   8   1     1394.64     1535.89     20.60 o 
   6   8   1     5564.26     5671.23     58.69 o 
   7   8   1      183.60      232.92      8.25 o 
   8   8   1      646.85      622.79     14.89 o 
   9   8   1        4.27       -2.73      5.38 o 
  10   8   1      380.32      370.35     15.46 o 
  11   8   1       38.84       51.16      9.74 o 
  12   8   1      628.29      637.68     20.21 o 
  13   8   1      114.57      146.16     13.60 o 
  14   8   1        5.49       16.34      9.16 o 
  15   8   1      101.45      152.04     25.82 o 
  16   8   1      201.28      263.66     34.87 o 
  17   8   1       28.82       15.05     22.75 o 
 -18   9   1        2.29        6.01     24.68 o 
 -17   9   1       63.17       36.09     35.25 o 
 -16   9   1      871.89      831.63     32.27 o 
 -15   9   1        9.67      -11.41     11.48 o 
 -14   9   1      164.88      177.65     14.98 o 
 -13   9   1        0.54       -3.64      8.78 o 
 -12   9   1      165.77      143.29     10.88 o 
 -11   9   1        1.06        0.90      7.77 o 
 -10   9   1      247.32      259.45     11.50 o 
  -9   9   1        0.16       -4.60      4.95 o 
  -8   9   1      214.65      208.83      9.35 o 
  -7   9   1        2.83        5.58      3.45 o 
  -6   9   1      251.32      215.45      7.49 o 
  -5   9   1     1208.72     1329.23     22.90 o 
  -4   9   1     6465.83     6805.38     79.06 o 
  -3   9   1     2207.21     2308.73     29.96 o 
  -2   9   1     1122.69     1127.71     21.63 o 
  -1   9   1      488.00      419.93     13.04 o 
   0   9   1        7.41        1.97      2.48 o 
   1   9   1     6241.05     6047.62     84.07 o 
   2   9   1        0.92       -3.98      3.98 o 
   3   9   1      579.75      586.53     10.98 o 
   4   9   1     3733.23     3842.50     40.88 o 
   5   9   1     1044.40     1040.82     18.16 o 
   6   9   1      209.75      237.22      8.33 o 
   7   9   1      390.28      356.25     10.43 o 
   8   9   1       75.85       75.45      8.26 o 
   9   9   1      109.23      120.97      8.01 o 
  10   9   1      260.09      229.40     13.29 o 
  11   9   1       84.56       69.13     10.82 o 
  12   9   1      264.46      265.75     15.67 o 
  13   9   1      197.20      202.48     13.15 o 
  14   9   1       40.12       43.28     18.54 o 
  15   9   1      249.08      277.60     19.89 o 
  16   9   1      162.12      162.53     20.50 o 
  17   9   1      379.01      463.13     37.67 o 
 -17  10   1       12.18       24.84     29.14 o 
 -16  10   1      233.96      251.06     21.49 o 
 -15  10   1      142.09      162.30     22.65 o 
 -14  10   1      408.78      367.73     25.19 o 
 -13  10   1      609.64      631.14     21.91 o 
 -12  10   1     1979.01     1844.39     27.65 o 
 -11  10   1      209.44      238.21     10.85 o 
 -10  10   1       61.64       66.55      7.74 o 
  -9  10   1       26.73       33.79      7.77 o 
  -8  10   1      188.50      194.29      9.23 o 
  -7  10   1      190.25      212.83      9.33 o 
  -6  10   1      867.05      827.60     19.53 o 
  -5  10   1     1684.39     1568.90     23.33 o 
  -4  10   1     9991.61     9815.97    102.62 o 
  -3  10   1      795.79      782.14     18.29 o 
  -2  10   1     1633.63     1616.80     26.30 o 
  -1  10   1     4119.36     4161.78     83.24 o 
   0  10   1       79.94       80.26      8.97 o 
   1  10   1     2001.27     2101.04     33.68 o 
   2  10   1      309.66      303.54     11.03 o 
   3  10   1       36.13       26.03      4.49 o 
   4  10   1       95.77       88.77      5.62 o 
   5  10   1       14.58       14.79      4.23 o 
   6  10   1       52.54       51.78      4.85 o 
   7  10   1      194.97      253.37      9.58 o 
   8  10   1      761.35      698.86     19.36 o 
   9  10   1      164.32      179.95      8.67 o 
  10  10   1     1256.28     1196.01     23.53 o 
  11  10   1       96.47       88.97     10.45 o 
  12  10   1      349.95      329.75     15.06 o 
  13  10   1        7.74       22.07      9.15 o 
  14  10   1        4.80       12.09     10.43 o 
  15  10   1       62.90       62.69     14.71 o 
  16  10   1      231.47      272.15     23.48 o 
  17  10   1        9.38      -10.78     28.28 o 
 -17  11   1      266.91      289.59     50.39 o 
 -16  11   1      187.71      204.88     22.05 o 
 -15  11   1        3.33       -9.57     16.84 o 
 -14  11   1       33.56       75.02     17.61 o 
 -13  11   1       30.45       28.78     11.49 o 
 -12  11   1        0.01       -1.05      7.51 o 
 -11  11   1      741.42      693.92     16.31 o 
 -10  11   1      296.13      292.87     11.39 o 
  -9  11   1     1269.79     1329.57     20.87 o 
  -8  11   1       72.01       61.72      6.55 o 
  -7  11   1     2780.58     2771.40     33.76 o 
  -6  11   1     1008.60      970.07     16.20 o 
  -5  11   1     4030.33     4214.83     48.67 o 
  -4  11   1       93.77      108.34      9.48 o 
  -3  11   1     8859.59     9430.68    107.38 o 
  -2  11   1      625.00      660.85     15.48 o 
  -1  11   1     2435.37     2637.76     38.49 o 
   0  11   1     1161.67     1309.50     21.52 o 
   1  11   1       70.85       48.54     27.51 o 
   2  11   1       32.20       21.99      8.23 o 
   3  11   1     7681.59     7997.94    103.99 o 
   4  11   1       89.92      111.64      6.73 o 
   5  11   1        0.91        2.25      3.42 o 
   6  11   1       32.91       12.31      4.06 o 
   7  11   1      346.74      349.10     10.18 o 
   8  11   1        0.97        2.88      5.48 o 
   9  11   1       26.87       20.54      6.26 o 
  10  11   1       16.57        9.83      8.25 o 
  11  11   1        7.69        5.77      8.23 o 
  12  11   1       26.24       28.61     11.34 o 
  13  11   1       36.88       46.34      9.98 o 
  14  11   1      152.97      127.37     18.84 o 
  15  11   1      494.08      550.94     25.72 o 
  16  11   1      254.34      230.43     54.80 o 
  17  11   1      146.89      138.91     35.59 o 
 -17  12   1        3.86       16.86     20.08 o 
 -16  12   1      300.52      265.92     21.98 o 
 -15  12   1      983.75      887.32     32.87 o 
 -14  12   1       65.45       60.92     15.01 o 
 -13  12   1        5.75       10.31     18.43 o 
 -12  12   1       55.08       63.14     10.40 o 
 -11  12   1      251.33      273.60     11.45 o 
 -10  12   1       80.82      102.25      8.36 o 
  -9  12   1     1128.25     1137.77     19.33 o 
  -8  12   1     2268.25     2294.27     28.81 o 
  -7  12   1      112.28      119.58      7.12 o 
  -6  12   1      707.13      704.60     13.52 o 
  -5  12   1       93.50       80.47      5.67 o 
  -4  12   1     4698.58     4991.68     66.16 o 
  -3  12   1     2566.12     2426.18     32.52 o 
  -2  12   1     4850.89     4947.62    103.78 o 
  -1  12   1     4668.31     4939.15     73.19 o 
   0  12   1        8.83       -4.55      4.55 o 
   1  12   1      295.20      259.46     12.15 o 
   2  12   1      576.96      525.77     16.13 o 
   3  12   1     1749.22     1624.86     28.66 o 
   4  12   1     1700.59     1664.50     23.36 o 
   5  12   1      132.84      147.67      8.62 o 
   6  12   1       66.71       43.27      5.82 o 
   7  12   1      731.48      665.37     15.23 o 
   8  12   1        8.84        6.46      5.04 o 
   9  12   1       42.57       49.36      7.83 o 
  10  12   1     1188.25     1240.32     25.55 o 
  11  12   1      472.77      505.62     17.57 o 
  12  12   1       17.48        8.84      8.65 o 
  13  12   1      144.98      180.80     14.92 o 
  14  12   1      467.24      562.26     22.89 o 
  15  12   1      191.12      215.23     21.48 o 
  16  12   1        7.97      -36.85     36.85 o 
  17  12   1      212.35      128.45    131.69 o 
 -17  13   1      166.72      201.66     25.64 o 
 -16  13   1      919.56      907.12     34.42 o 
 -15  13   1        0.00       -4.45     13.22 o 
 -14  13   1       35.72       43.64     14.31 o 
 -13  13   1        0.02       15.59     13.06 o 
 -12  13   1      492.18      464.32     23.61 o 
 -11  13   1      564.01      541.19     21.07 o 
 -10  13   1        0.13       -5.21      6.17 o 
  -9  13   1      681.04      747.13     16.16 o 
  -8  13   1        3.48        0.20      5.59 o 
  -7  13   1       12.18       22.83      5.68 o 
  -6  13   1      395.77      428.50     11.19 o 
  -5  13   1      316.53      370.37     11.32 o 
  -4  13   1      189.55      178.91      7.86 o 
  -3  13   1       78.58       72.70      7.65 o 
  -2  13   1      678.09      699.63     16.69 o 
  -1  13   1      125.86      140.46      8.51 o 
   0  13   1     5072.97     5324.07     89.15 o 
   1  13   1      401.59      436.43     14.78 o 
   2  13   1     2270.46     2363.11     72.59 o 
   3  13   1     1693.14     1667.70     25.80 o 
   4  13   1      761.57      806.28     16.17 o 
   5  13   1     3857.31     4104.04     45.37 o 
   6  13   1      292.07      290.80      9.81 o 
   7  13   1     2536.30     2538.70     48.68 o 
   8  13   1      245.04      254.37     11.20 o 
   9  13   1       83.86       85.87      9.80 o 
  10  13   1       29.98       22.29      8.43 o 
  11  13   1      866.43      881.64     22.13 o 
  12  13   1       41.01       35.62      9.42 o 
  13  13   1       31.53       10.97     10.36 o 
  14  13   1      639.79      733.22     28.20 o 
  15  13   1      210.63      188.35     20.05 o 
  16  13   1       10.53      -13.84     39.56 o 
 -17  14   1        4.24       12.38     18.64 o 
 -16  14   1      858.32      929.52     35.16 o 
 -15  14   1      259.41      334.14     23.75 o 
 -14  14   1      306.01      300.38     21.89 o 
 -13  14   1       15.84       22.57     13.90 o 
 -12  14   1       10.26       -3.61     12.35 o 
 -11  14   1      834.39      751.30     19.22 o 
 -10  14   1      101.69      116.62     12.63 o 
  -9  14   1     1410.60     1344.95     23.36 o 
  -8  14   1     3553.68     3370.85     38.67 o 
  -7  14   1        0.54        3.08      5.32 o 
  -6  14   1      261.22      277.57     11.11 o 
  -5  14   1        2.38        3.90      4.81 o 
  -4  14   1       55.80       79.74      6.41 o 
  -3  14   1      568.54      558.18     14.80 o 
  -2  14   1      778.05      846.66     17.25 o 
  -1  14   1       93.83       85.31      8.71 o 
   0  14   1       29.79       33.66      8.30 o 
   1  14   1     1168.95     1119.03     22.55 o 
   2  14   1      753.12      840.32     20.44 o 
   3  14   1     5071.96     5326.30     82.00 o 
   4  14   1      452.31      484.43     13.02 o 
   5  14   1      874.04      818.62     15.18 o 
   6  14   1     1011.62      988.50     18.92 o 
   7  14   1        5.41       11.37      6.63 o 
   8  14   1     4148.70     4274.44     52.54 o 
   9  14   1        3.25       -2.22      7.87 o 
  10  14   1       17.07       26.04      8.57 o 
  11  14   1       21.99       23.12      8.90 o 
  12  14   1        6.24       -6.89      8.44 o 
  13  14   1      221.54      184.17     18.34 o 
  14  14   1      174.11      196.93     18.06 o 
  15  14   1      212.63      233.51     23.32 o 
  16  14   1      115.94      114.75     50.94 o 
 -16  15   1        5.43       16.99     15.47 o 
 -15  15   1        2.50      -12.07     13.70 o 
 -14  15   1      423.97      461.78     26.48 o 
 -13  15   1       61.46       75.84     15.42 o 
 -12  15   1      184.62      199.64     18.70 o 
 -11  15   1      134.81      147.36     12.61 o 
 -10  15   1     1186.62     1047.15     22.13 o 
  -9  15   1      131.51      142.09      9.96 o 
  -8  15   1      609.83      651.83     16.41 o 
  -7  15   1      462.20      471.52     15.36 o 
  -6  15   1      303.56      311.34     11.47 o 
  -5  15   1     1580.10     1620.49     26.58 o 
  -4  15   1      151.01      175.09      8.52 o 
  -3  15   1     1245.33     1303.10     23.15 o 
  -2  15   1      763.41      750.71     16.85 o 
  -1  15   1        0.06        1.25      6.41 o 
   0  15   1      223.08      276.43     13.60 o 
   1  15   1      322.30      314.73     14.17 o 
   2  15   1     2605.52     2728.40     45.07 o 
   3  15   1       13.64        6.54      6.56 o 
   4  15   1       13.17       -1.11      6.15 o 
   5  15   1      151.39      126.31      8.47 o 
   6  15   1      255.85      258.50     11.44 o 
   7  15   1      852.74      792.17     17.93 o 
   8  15   1      811.35      794.21     18.31 o 
   9  15   1      409.44      462.36     16.81 o 
  10  15   1      261.82      233.08     13.14 o 
  11  15   1       25.74       18.83      9.04 o 
  12  15   1       45.80       31.50     12.24 o 
  13  15   1      448.60      525.49     24.77 o 
  14  15   1      172.85      234.70     19.31 o 
  15  15   1       28.85       65.58     28.34 o 
  16  15   1       21.38       19.73     39.73 o 
 -16  16   1       14.36       40.90     26.14 o 
 -15  16   1       36.49       28.42     15.59 o 
 -14  16   1      438.75      414.58     24.80 o 
 -13  16   1      162.09      186.64     23.07 o 
 -12  16   1       32.78       36.22     14.13 o 
 -11  16   1     1050.17     1021.14     28.05 o 
 -10  16   1      353.65      288.61     15.86 o 
  -9  16   1       64.15       87.09      9.54 o 
  -8  16   1      811.38      854.13     20.31 o 
  -7  16   1      430.28      431.66     14.95 o 
  -6  16   1      121.50      120.49     10.28 o 
  -5  16   1        1.80        6.56      7.41 o 
  -4  16   1      598.08      571.65     15.25 o 
  -3  16   1     2784.10     3026.27     41.83 o 
  -2  16   1      724.79      795.00     18.07 o 
  -1  16   1      354.02      290.61     12.76 o 
   0  16   1      226.21      234.49     13.88 o 
   1  16   1     3734.28     3883.66     60.95 o 
   2  16   1     2991.15     2798.98     82.30 o 
   3  16   1        2.78       -0.74      5.30 o 
   4  16   1      178.56      147.62      9.94 o 
   5  16   1       30.17       21.12      6.78 o 
   6  16   1      639.57      658.45     16.41 o 
   7  16   1     1324.90     1436.10     24.72 o 
   8  16   1      700.21      725.91     17.69 o 
   9  16   1     1065.44      988.15     22.96 o 
  10  16   1       79.42       58.69     11.21 o 
  11  16   1       94.82       91.53     13.97 o 
  12  16   1       40.89       45.18     12.69 o 
  13  16   1      157.68      147.98     16.60 o 
  14  16   1        7.54       -2.90     16.46 o 
  15  16   1        6.08       17.78     22.58 o 
  16  16   1        8.36      -19.66     38.25 o 
 -16  17   1      527.24      635.65     37.53 o 
 -15  17   1      130.25      107.15     18.28 o 
 -14  17   1      381.01      389.02     24.50 o 
 -13  17   1        0.00        3.35     13.16 o 
 -12  17   1       19.14        4.19     12.74 o 
 -11  17   1       34.76       30.93     13.38 o 
 -10  17   1       53.22       58.51     11.92 o 
  -9  17   1      139.79      137.08     11.68 o 
  -8  17   1      772.74      734.78     20.50 o 
  -7  17   1        1.90       -3.33      7.83 o 
  -6  17   1      199.31      221.16     12.83 o 
  -5  17   1      132.07      137.41     11.83 o 
  -4  17   1      778.72      824.94     21.75 o 
  -3  17   1       41.22       37.63      8.33 o 
  -2  17   1       84.01      115.42     10.38 o 
  -1  17   1      268.82      269.45     14.89 o 
   0  17   1      297.73      278.10     19.90 o 
   1  17   1      899.62      949.41     24.96 o 
   2  17   1     1012.61     1087.37     25.98 o 
   3  17   1     1803.55     1748.49     34.41 o 
   4  17   1     1196.58     1164.65     40.29 o 
   5  17   1     1824.19     1843.01     30.86 o 
   6  17   1      335.93      348.50     16.96 o 
   7  17   1       30.88       40.44      7.95 o 
   8  17   1      175.05      196.23     12.03 o 
   9  17   1     1144.10     1037.71     25.87 o 
  10  17   1      210.36      188.84     13.92 o 
  11  17   1       42.67       44.60     12.74 o 
  12  17   1       18.24        6.43     12.13 o 
  13  17   1       12.78       -7.92     12.33 o 
  14  17   1       70.79      101.55     25.77 o 
  15  17   1      181.12      186.12     31.72 o 
 -16  18   1      576.24      701.10     41.83 o 
 -15  18   1       10.95       12.35     23.67 o 
 -14  18   1        9.27       -7.08     14.10 o 
 -13  18   1      130.13      143.66     18.33 o 
 -12  18   1      237.77      260.68     20.52 o 
 -11  18   1      112.34      153.92     16.94 o 
 -10  18   1       77.34       76.51     12.81 o 
  -9  18   1      393.41      379.35     18.74 o 
  -8  18   1      468.32      474.62     17.83 o 
  -7  18   1       75.03       88.60     10.90 o 
  -6  18   1       31.31       30.44      9.35 o 
  -5  18   1      799.36      747.99     20.11 o 
  -4  18   1      883.86      908.41     21.78 o 
  -3  18   1      155.27      150.39     11.94 o 
  -2  18   1       13.37        7.45      8.41 o 
  -1  18   1       45.69       69.68     11.43 o 
   0  18   1      132.73      134.17     13.01 o 
   1  18   1     1000.84      973.84     26.04 o 
   2  18   1     1757.93     1750.04     46.27 o 
   3  18   1     1568.20     1540.55     32.36 o 
   4  18   1      176.88      186.39     13.67 o 
   5  18   1     1089.38     1160.03     24.21 o 
   6  18   1       15.34        3.22      7.94 o 
   7  18   1        0.02       -5.83      8.15 o 
   8  18   1      239.50      218.50     13.92 o 
   9  18   1       24.00       17.10     10.22 o 
  10  18   1        0.20       -0.04     11.09 o 
  11  18   1      184.90      206.48     19.50 o 
  12  18   1      215.38      241.17     18.80 o 
  13  18   1       45.86       42.82     13.59 o 
  14  18   1      100.18      128.32     24.96 o 
  15  18   1      187.57      215.17     38.44 o 
 -15  19   1       84.90      137.20     23.19 o 
 -14  19   1       88.54       86.82     26.82 o 
 -13  19   1      821.70      923.25     32.81 o 
 -12  19   1       36.42       41.79     14.61 o 
 -11  19   1      507.33      531.39     25.70 o 
 -10  19   1       13.13        6.09     10.68 o 
  -9  19   1        3.35       -1.16      9.74 o 
  -8  19   1      285.33      255.95     18.00 o 
  -7  19   1     1789.97     1673.73     30.72 o 
  -6  19   1       53.25       42.45      9.74 o 
  -5  19   1       43.72       42.95      9.75 o 
  -4  19   1        2.01        3.58      8.55 o 
  -3  19   1        0.30       -4.69      7.95 o 
  -2  19   1      728.60      735.65     23.98 o 
  -1  19   1      451.78      500.17     26.02 o 
   0  19   1        1.84       -0.96     10.33 o 
   1  19   1      621.51      685.93     23.07 o 
   2  19   1     2910.63     2816.43     49.90 o 
   3  19   1     1961.59     1939.01     37.81 o 
   4  19   1       73.07       95.30     10.79 o 
   5  19   1       21.11       14.20     17.21 o 
   6  19   1      118.95      110.45     12.44 o 
   7  19   1      330.28      306.95     16.02 o 
   8  19   1      129.55      130.91     12.45 o 
   9  19   1       19.30       12.47     11.61 o 
  10  19   1      162.93      125.27     15.15 o 
  11  19   1       36.49       34.66     12.91 o 
  12  19   1      277.00      301.20     20.64 o 
  13  19   1       30.15       24.54     15.36 o 
  14  19   1      168.21      215.11     32.80 o 
  15  19   1      132.73      121.11     34.78 o 
 -15  20   1       22.66       50.86     19.31 o 
 -14  20   1      147.21      125.60     21.51 o 
 -13  20   1       57.15       47.49     15.60 o 
 -12  20   1       11.44       -6.98     13.08 o 
 -11  20   1       61.21       75.99     16.04 o 
 -10  20   1       18.55        7.18     12.40 o 
  -9  20   1      172.76      222.25     16.31 o 
  -8  20   1       16.16       36.09     11.00 o 
  -7  20   1       84.92       64.57     10.39 o 
  -6  20   1        7.09       -0.72      8.70 o 
  -5  20   1       15.45        7.02      8.95 o 
  -4  20   1     1517.97     1567.00     29.17 o 
  -3  20   1      268.76      326.92     15.81 o 
  -2  20   1     1091.26     1073.63     29.13 o 
  -1  20   1      749.95      820.54     25.79 o 
   0  20   1      376.59      393.66     28.18 o 
   1  20   1     1113.71     1053.60     28.40 o 
   2  20   1     1094.30     1141.32     30.03 o 
   3  20   1      204.87      211.31     13.46 o 
   4  20   1      708.44      726.50     24.70 o 
   5  20   1       73.55       64.90     17.35 o 
   6  20   1      482.68      519.69     23.13 o 
   7  20   1       38.65       23.22     10.38 o 
   8  20   1      178.58      200.10     16.52 o 
   9  20   1       55.63       22.39     11.97 o 
  10  20   1       14.28       23.64     12.18 o 
  11  20   1        0.11       -7.74     11.68 o 
  12  20   1      191.65      220.95     18.75 o 
  13  20   1        1.92       32.60     15.80 o 
  14  20   1       17.59       21.94     23.81 o 
 -14  21   1       49.16       23.30     18.96 o 
 -13  21   1        8.70       23.52     15.24 o 
 -12  21   1        0.93      -11.30     13.46 o 
 -11  21   1       14.97       33.29     14.15 o 
 -10  21   1       86.92      106.31     16.35 o 
  -9  21   1      497.74      513.63     21.79 o 
  -8  21   1      169.57      134.66     13.86 o 
  -7  21   1        8.01       26.58     11.72 o 
  -6  21   1        2.63        6.58      9.69 o 
  -5  21   1      469.19      409.55     16.28 o 
  -4  21   1        9.01       25.89     10.34 o 
  -3  21   1      671.26      609.27     23.70 o 
  -2  21   1      301.39      258.97     17.45 o 
  -1  21   1       11.76        8.71     11.47 o 
   0  21   1        1.34       -1.56     11.19 o 
   1  21   1       25.50       17.69     11.82 o 
   2  21   1      201.29      183.82     22.37 o 
   3  21   1       18.51       19.07     11.65 o 
   4  21   1      441.83      376.85     19.06 o 
   5  21   1       17.15        9.15     11.22 o 
   6  21   1       34.63       41.73     11.66 o 
   7  21   1       40.64       34.00     13.08 o 
   8  21   1      331.04      327.78     24.66 o 
   9  21   1      209.81      205.99     29.69 o 
  10  21   1       26.20       19.43     15.95 o 
  11  21   1       65.81       48.51     22.30 o 
  12  21   1        0.03       -8.83     32.62 o 
  13  21   1        1.12       24.40     21.22 o 
  14  21   1      191.42      280.68     36.79 o 
 -14  22   1       19.71       17.22     18.16 o 
 -13  22   1        0.57      -14.19     16.15 o 
 -12  22   1        9.17        4.80     13.92 o 
 -11  22   1      155.77      152.55     18.12 o 
 -10  22   1       15.91        5.31     13.10 o 
  -9  22   1      861.80      847.10     26.67 o 
  -8  22   1        8.30        2.95     10.71 o 
  -7  22   1      983.26      992.79     27.60 o 
  -6  22   1      489.95      507.24     20.64 o 
  -5  22   1        0.74        3.41     10.24 o 
  -4  22   1        4.19       -0.67     11.23 o 
  -3  22   1      970.00      914.88     54.42 o 
  -2  22   1      207.70      200.89     16.30 o 
  -1  22   1       65.54       76.15     18.35 o 
   0  22   1      234.22      261.39     17.50 o 
   1  22   1      412.29      405.40     19.75 o 
   2  22   1       25.97       24.21     14.65 o 
   3  22   1     3025.78     2874.79     52.42 o 
   4  22   1      583.52      565.90     23.09 o 
   5  22   1       95.77      112.84     13.85 o 
   6  22   1      261.28      270.72     21.21 o 
   7  22   1      148.82      159.16     25.46 o 
   8  22   1       12.73       19.16     15.49 o 
   9  22   1       76.17       37.45     16.50 o 
  10  22   1      226.81      213.35     23.18 o 
  11  22   1        5.96       19.48     17.90 o 
  12  22   1       37.20       33.15     21.85 o 
  13  22   1       48.88       23.90     30.40 o 
  14  22   1       72.22      223.81     34.21 o 
 -14  23   1        8.98       -8.21     17.37 o 
 -13  23   1       24.09       17.12     17.31 o 
 -12  23   1      204.57      256.22     21.29 o 
 -11  23   1        3.11        3.68     13.18 o 
 -10  23   1       52.75       42.43     14.19 o 
  -9  23   1      183.20      217.10     16.78 o 
  -8  23   1      501.30      466.58     24.86 o 
  -7  23   1        2.88       10.04     10.24 o 
  -6  23   1       98.61      106.23     13.05 o 
  -5  23   1        3.19       19.55     11.39 o 
  -4  23   1      470.85      389.19     24.96 o 
  -3  23   1      926.23      965.79     35.23 o 
  -2  23   1      167.28      124.41     14.49 o 
  -1  23   1     1442.01     1410.15     34.47 o 
   0  23   1      771.70      779.03     26.48 o 
   1  23   1      717.13      675.89     25.17 o 
   2  23   1     3329.52     3209.49     64.90 o 
   3  23   1      439.64      469.65     21.95 o 
   4  23   1     1080.32     1149.88     37.44 o 
   5  23   1       70.13      110.31     23.92 o 
   6  23   1     1890.09     1955.70     50.00 o 
   7  23   1        0.01       14.52     18.34 o 
   8  23   1       44.44        7.13     24.02 o 
   9  23   1      600.85      615.58     38.63 o 
  10  23   1      134.88      116.95     20.82 o 
  11  23   1        6.29       35.91     55.31 o 
  12  23   1      718.25      673.68     50.20 o 
  13  23   1     1663.12     1948.27    116.69 o 
 -13  24   1      111.36      125.41     22.40 o 
 -12  24   1       21.88       -2.01     22.93 o 
 -11  24   1      202.15      238.38     20.71 o 
 -10  24   1       33.46       22.52     13.82 o 
  -9  24   1       88.26      145.54     17.16 o 
  -8  24   1      101.86      100.69     13.75 o 
  -7  24   1      773.53      800.95     26.85 o 
  -6  24   1       54.10       52.59     12.54 o 
  -5  24   1      361.76      385.91     42.02 o 
  -4  24   1      832.62      937.69     35.48 o 
  -3  24   1       57.73       45.23     15.07 o 
  -2  24   1      925.22      877.86     40.07 o 
  -1  24   1      551.17      580.16     29.18 o 
   0  24   1      506.89      540.99     28.78 o 
   1  24   1      551.33      546.01     28.52 o 
   2  24   1       67.77       78.42     17.26 o 
   3  24   1      994.81      980.16     34.49 o 
   4  24   1      197.62      199.23     20.35 o 
   5  24   1      397.35      393.67     25.39 o 
   6  24   1        6.02        5.18     14.87 o 
   7  24   1        9.42        6.54     33.09 o 
   8  24   1      282.41      297.48     30.06 o 
   9  24   1        3.34       -7.29     37.03 o 
  10  24   1       75.82       39.91     29.71 o 
  11  24   1       30.84       38.92     25.28 o 
  12  24   1       50.77       99.14     27.84 o 
  13  24   1      647.40      726.59     54.06 o 
 -13  25   1        5.12       27.12     18.10 o 
 -12  25   1       16.50       18.85     17.30 o 
 -11  25   1        2.15        8.35     16.45 o 
 -10  25   1        4.53       21.89     13.81 o 
  -9  25   1       83.84       98.02     15.87 o 
  -8  25   1      479.84      505.22     22.96 o 
  -7  25   1      117.40       93.81     13.48 o 
  -6  25   1       28.15       20.54     24.19 o 
  -5  25   1        3.52       -4.02     13.86 o 
  -4  25   1        0.04       13.27     23.23 o 
  -3  25   1      498.27      440.78     28.38 o 
  -2  25   1      325.65      386.16     25.74 o 
  -1  25   1        0.33       -5.57     14.21 o 
   0  25   1      279.84      255.90     22.33 o 
   1  25   1       52.71       84.18     17.62 o 
   2  25   1       11.55        9.94     14.51 o 
   3  25   1       14.72       24.11     15.20 o 
   4  25   1       45.20       32.59     15.57 o 
   5  25   1      335.15      316.14     24.15 o 
   6  25   1        6.56      -12.61     23.45 o 
   7  25   1        8.58      -17.29     23.63 o 
   8  25   1      601.06      593.47     39.07 o 
   9  25   1      278.74      306.89     42.84 o 
  10  25   1      126.46      181.26     39.76 o 
  11  25   1        1.36       18.17     29.25 o 
  12  25   1       65.53       72.81     35.27 o 
 -12  26   1        1.57       21.29     17.38 o 
 -11  26   1        3.62       28.46     24.32 o 
 -10  26   1      143.41      196.65     22.90 o 
  -9  26   1      391.65      429.83     24.93 o 
  -8  26   1        0.70        6.43     13.80 o 
  -7  26   1       30.52       49.69     17.16 o 
  -6  26   1     1164.78     1241.79     41.87 o 
  -5  26   1        0.04       -4.09     14.51 o 
  -4  26   1        0.13       -5.87     14.25 o 
  -3  26   1      259.09      248.79     23.35 o 
  -2  26   1      519.28      544.28     30.09 o 
  -1  26   1      525.50      633.17     31.49 o 
   0  26   1       28.36       26.17     16.01 o 
   1  26   1       10.43       10.53     15.24 o 
   2  26   1      193.43      195.91     21.60 o 
   3  26   1       33.67       29.93     26.22 o 
   4  26   1      456.33      478.96     30.67 o 
   5  26   1        0.67       -9.86     14.58 o 
   6  26   1      109.11       68.52     22.48 o 
   7  26   1      180.58      175.25     49.98 o 
   8  26   1      210.87      177.52     33.01 o 
   9  26   1       90.24       63.17     32.91 o 
  10  26   1      294.07      369.42     52.93 o 
  11  26   1      168.73      181.49     43.66 o 
  12  26   1      160.11      177.46     45.42 o 
 -11  27   1       20.26       46.96     53.33 o 
 -10  27   1       73.66       64.21     24.63 o 
  -9  27   1        6.71      -15.43     24.18 o 
  -8  27   1       26.40       17.02     17.38 o 
  -7  27   1       28.45        0.00     16.03 o 
  -6  27   1       53.57       18.04     23.38 o 
  -5  27   1        2.35        1.14     15.21 o 
  -4  27   1       32.51       45.76     17.40 o 
  -3  27   1       34.90       24.17     16.46 o 
  -2  27   1      110.89       95.25     19.09 o 
  -1  27   1     1452.19     1517.50     56.03 o 
   0  27   1      467.15      478.57     29.39 o 
   1  27   1       84.41       95.97     19.54 o 
   2  27   1      159.64      169.22     23.48 o 
   3  27   1       18.30       28.78     19.33 o 
   4  27   1       13.25       18.11     15.63 o 
   5  27   1       25.45      -15.12     15.12 o 
   6  27   1        3.61       -7.80     19.58 o 
   7  27   1      166.73      164.75     27.59 o 
   8  27   1        1.35      -14.86     26.73 o 
   9  27   1      318.37      285.77     49.24 o 
  10  27   1       58.00       41.03     34.01 o 
  11  27   1        6.81      -10.78     29.80 o 
 -11  28   1      157.79      263.45    110.33 o 
 -10  28   1       33.24        7.40     29.24 o 
  -9  28   1        0.55      -10.25     25.48 o 
  -8  28   1        4.32       30.06     29.10 o 
  -7  28   1       46.17       72.96     19.30 o 
  -6  28   1       33.95       29.15     17.33 o 
  -5  28   1       40.43       26.64     16.81 o 
  -4  28   1      156.85      154.53     26.94 o 
  -3  28   1      213.30      204.16     22.68 o 
  -2  28   1       32.63       26.68     17.37 o 
  -1  28   1        5.06       -2.73     15.39 o 
   0  28   1       55.74       33.96     17.25 o 
   1  28   1      197.32      198.81     22.51 o 
   2  28   1      297.33      315.81     25.52 o 
   3  28   1      458.59      444.87     29.04 o 
   4  28   1       85.76       62.83     18.70 o 
   5  28   1       66.90       90.82     19.05 o 
   6  28   1       32.64        7.10     27.68 o 
   7  28   1       46.78       13.81     27.15 o 
   8  28   1      103.16       62.72     34.79 o 
   9  28   1      380.09      405.73     56.39 o 
  10  28   1        1.94      -25.83     28.71 o 
 -10  29   1       21.97       45.10     32.16 o 
  -9  29   1       59.61       64.65     31.96 o 
  -8  29   1        3.04       20.78     29.62 o 
  -7  29   1      192.40      124.64     46.51 o 
  -6  29   1      325.96      379.85     36.48 o 
  -5  29   1      303.33      344.86     27.15 o 
  -4  29   1       22.35       34.14     27.50 o 
  -3  29   1      361.70      428.28     29.23 o 
  -2  29   1       10.66       11.83     16.49 o 
  -1  29   1      300.16      281.31     25.42 o 
   0  29   1       61.02       81.85     19.37 o 
   1  29   1      132.07      141.68     21.28 o 
   2  29   1        8.92       15.20     19.72 o 
   3  29   1      255.80      276.73     25.25 o 
   4  29   1        0.10       13.31     19.73 o 
   5  29   1       12.93       44.81     31.21 o 
   6  29   1      147.62      130.29     39.00 o 
   7  29   1      303.90      168.48     41.51 o 
   8  29   1      164.83      193.90     44.46 o 
   9  29   1        0.29       -6.79     29.18 o 
  -9  30   1        4.13       10.22     30.07 o 
  -8  30   1      376.58      384.30     57.10 o 
  -7  30   1      181.23      168.27     29.70 o 
  -6  30   1        1.96       18.22     21.40 o 
  -5  30   1        3.24      -17.02     18.44 o 
  -4  30   1      169.91      220.34     42.82 o 
  -3  30   1      272.23      295.66     26.17 o 
  -2  30   1      131.26      129.03     21.37 o 
  -1  30   1      134.69      116.20     21.48 o 
   0  30   1       12.21        4.57     16.31 o 
   1  30   1      538.41      511.27     31.61 o 
   2  30   1      391.20      455.40     39.36 o 
   3  30   1        1.31        7.71     45.44 o 
   4  30   1        0.40      -19.23     19.23 o 
   5  30   1      251.93      242.20     46.00 o 
   6  30   1      108.49      147.12     40.59 o 
   7  30   1      654.14      550.59     63.29 o 
   8  30   1      199.45      214.76     46.96 o 
   9  30   1       56.41       54.89     35.24 o 
  -8  31   1        7.11      -15.69     28.13 o 
  -7  31   1        6.30        2.89     29.68 o 
  -6  31   1      145.78      141.75     50.54 o 
  -5  31   1      136.46       82.53     26.31 o 
  -4  31   1        2.18       21.14     22.01 o 
  -3  31   1      151.12      187.89     30.25 o 
  -2  31   1      130.28      137.28     27.60 o 
  -1  31   1        4.06      -19.22     19.22 o 
   0  31   1      194.76      267.60     72.11 o 
   1  31   1      536.52      502.56     41.83 o 
   2  31   1      228.61      225.07     37.38 o 
   3  31   1       28.58       23.98     23.14 o 
   4  31   1       13.82       -5.37     24.22 o 
   5  31   1       14.87       17.61     30.32 o 
   6  31   1       23.59       55.17     35.23 o 
   7  31   1       11.01      -28.15     28.15 o 
   8  31   1        0.25      -30.25     30.25 o 
  -7  32   1        0.77      -15.07     28.91 o 
  -6  32   1        3.75      -12.37     22.70 o 
  -5  32   1      106.27      155.08     30.95 o 
  -4  32   1        0.99      -20.97     20.97 o 
  -3  32   1      168.24      208.68     66.41 o 
  -2  32   1       13.76       -0.06     45.63 o 
  -1  32   1      203.12      239.54     44.21 o 
   0  32   1      486.72      576.71     52.85 o 
   1  32   1       10.63      -20.83     20.83 o 
   2  32   1      526.73      562.37     45.20 o 
   3  32   1      220.54      249.83     34.01 o 
   4  32   1      287.10      372.04     38.31 o 
   5  32   1       33.85       31.77     34.73 o 
   6  32   1       38.70       50.06     35.52 o 
  -5  33   1      735.90      745.20     52.68 o 
  -4  33   1      240.99      236.18     33.85 o 
  -3  33   1       30.18        3.28     23.53 o 
  -2  33   1        1.70      -21.38     21.38 o 
  -1  33   1      333.05      284.46     35.07 o 
   0  33   1      554.75      590.32     46.45 o 
   1  33   1      183.11      160.23     48.41 o 
   2  33   1      444.24      499.38     67.61 o 
   3  33   1      345.02      380.61     39.76 o 
   4  33   1       11.25       17.83     33.25 o 
   5  33   1        0.64      -20.59     29.02 o 
  -4  34   1      606.39      685.49     50.88 o 
  -3  34   1        0.42       10.90     32.86 o 
  -2  34   1      296.50      254.02     35.38 o 
  -1  34   1        3.98       24.11     24.78 o 
   0  34   1       13.02       31.19     24.69 o 
   1  34   1       35.41       26.73     34.75 o 
   2  34   1      166.28      139.92     31.54 o 
   3  34   1       50.94       29.79     26.15 o 
 -18   0   2       58.64       52.82     23.67 o 
 -17   0   2        9.48       12.31     51.49 o 
 -16   0   2       68.95       70.38     26.31 o 
 -15   0   2      410.58      378.50     27.53 o 
 -14   0   2       22.17       41.35     15.44 o 
 -13   0   2       26.83       39.10     19.38 o 
 -12   0   2       60.23       63.66     11.91 o 
 -11   0   2     1401.33     1472.22     41.92 o 
 -10   0   2     1734.64     1754.55     44.84 o 
  -9   0   2      410.90      451.31     21.24 o 
  -8   0   2      753.54      639.89     23.63 o 
  -7   0   2     6306.98     6387.07     91.88 o 
  -6   0   2     8950.50     8337.17    116.13 o 
  -5   0   2      539.73      606.73     21.42 o 
  -4   0   2        6.70        9.37      2.99 o 
  -2   0   2     2023.11     1334.64     43.05 o 
  -1   0   2    28425.36    29095.03    542.13 o 
   0   0   2    45156.70    48303.14    897.91 o 
   1   0   2     4280.34     4523.38    131.16 o 
   4   0   2     4191.05     4078.11     66.12 o 
   5   0   2      144.29      158.71      7.80 o 
   6   0   2      624.25      599.27     27.63 o 
   7   0   2     1240.92     1101.61     37.13 o 
   8   0   2       88.46       91.05      8.88 o 
   9   0   2       47.99       69.24      9.11 o 
  10   0   2     1721.46     1866.56     55.20 o 
  11   0   2     5611.24     5423.51    114.26 o 
  12   0   2        1.78       14.80     12.47 o 
  13   0   2       22.75       27.77     13.42 o 
  14   0   2      840.15      937.29     51.86 o 
  15   0   2       19.55        5.29     27.87 o 
  16   0   2        1.91      -19.26     22.70 o 
  17   0   2        0.46      -16.05     30.10 o 
 -18   1   2        0.50       -7.69     18.74 o 
 -17   1   2        1.89       29.42     16.32 o 
 -16   1   2      112.42      134.67     24.82 o 
 -15   1   2      974.53      907.60     26.44 o 
 -14   1   2       54.76       30.35     10.75 o 
 -13   1   2       49.08       70.95     11.06 o 
 -12   1   2      753.94      704.89     18.63 o 
 -11   1   2       14.73       22.60      7.64 o 
 -10   1   2       69.65       63.08      8.12 o 
  -9   1   2       95.51      107.93      8.06 o 
  -8   1   2     3292.89     3471.49     47.01 o 
  -7   1   2      605.40      707.32     14.22 o 
  -6   1   2     2785.14     2660.04     32.30 o 
  -5   1   2     4504.07     4317.99     87.38 o 
  -4   1   2      156.85      127.53      6.43 o 
  -3   1   2      714.99      643.62     21.24 o 
  -2   1   2    12209.67    11706.87    226.85 o 
  -1   1   2    43526.26    43866.50    578.30 o 
   0   1   2    14569.08    14902.30    197.68 o 
   1   1   2    10183.53    10093.42    154.26 o 
   2   1   2    15113.32    15072.41    283.79 o 
   3   1   2      322.35      300.12      9.66 o 
   4   1   2     1604.58     1673.47     19.91 o 
   5   1   2      183.43      221.46      8.15 o 
   6   1   2     2922.86     1598.76     63.69 o 
   7   1   2     3649.87     3771.25     41.57 o 
   8   1   2     1370.74     1303.24     19.41 o 
   9   1   2      175.79      157.28      8.12 o 
  10   1   2       13.76        2.53      6.00 o 
  11   1   2      935.02      924.97     23.16 o 
  12   1   2       99.29      115.87     10.93 o 
  13   1   2      163.37      189.90     14.02 o 
  14   1   2      224.90      288.14     23.66 o 
  15   1   2        2.37      -13.37     13.37 o 
  16   1   2      188.32      212.25     27.52 o 
  17   1   2       83.94       72.68     23.36 o 
 -18   2   2      108.46       94.87     31.45 o 
 -17   2   2      329.58      274.29     22.21 o 
 -16   2   2       15.83       -7.41     15.45 o 
 -15   2   2       86.82      105.50     14.21 o 
 -14   2   2      118.73      111.79     12.97 o 
 -13   2   2       15.91       -4.75      9.20 o 
 -12   2   2       16.40       15.05      8.02 o 
 -11   2   2      120.92      113.22      9.73 o 
 -10   2   2       47.44       39.41      7.27 o 
  -9   2   2      159.90      152.29      8.94 o 
  -8   2   2      276.24      225.21     11.29 o 
  -7   2   2        0.20       -0.82      4.66 o 
  -6   2   2     1716.42     1621.50     22.01 o 
  -5   2   2      282.07      321.77     12.08 o 
  -4   2   2     3261.58     2874.87     35.93 o 
  -3   2   2      315.10      327.13     21.20 o 
  -2   2   2      385.53      360.71     14.96 o 
  -1   2   2    19066.37    19413.68    453.92 o 
   0   2   2     2000.22     2087.91     30.30 o 
   1   2   2     1016.88      894.08     47.89 o 
   2   2   2    24634.27    24950.20    385.12 o 
   3   2   2     2208.29     2389.40     33.97 o 
   4   2   2     2688.39     2705.01     46.48 o 
   5   2   2       91.72      101.90      5.53 o 
   7   2   2      120.69      137.59      6.32 o 
   8   2   2        1.10       -2.65      4.89 o 
   9   2   2      515.19      456.65     21.96 o 
  10   2   2      674.75      685.07     15.48 o 
  11   2   2       11.20       11.54      7.73 o 
  12   2   2      204.36      200.19     14.41 o 
  13   2   2       55.33       92.33     13.30 o 
  14   2   2        0.28       -5.57     13.36 o 
  15   2   2       51.41       49.42     22.98 o 
  16   2   2       47.45       15.34     19.69 o 
  17   2   2      254.97      245.22     29.57 o 
 -18   3   2       12.23      -16.06     16.10 o 
 -17   3   2      293.44      255.15     21.47 o 
 -16   3   2       35.83       39.25     15.98 o 
 -15   3   2      145.65      136.40     13.33 o 
 -14   3   2       18.59        7.45     10.27 o 
 -13   3   2      115.60       95.82     12.06 o 
 -12   3   2      345.37      311.79     13.62 o 
 -11   3   2      145.58      162.89     11.92 o 
 -10   3   2      169.72      168.85     10.08 o 
  -9   3   2      818.95      869.85     18.08 o 
  -8   3   2      454.11      370.81     13.26 o 
  -7   3   2     3361.05     3178.29     46.36 o 
  -6   3   2       81.28       71.31      6.08 o 
  -5   3   2      687.39      673.64     21.74 o 
  -4   3   2      314.58      347.08      9.81 o 
  -3   3   2      188.48      150.08      9.57 o 
  -2   3   2     4470.92     4643.72    100.43 o 
  -1   3   2    17330.97    17241.53    228.29 o 
   0   3   2    10883.99    11457.86    136.51 o 
   1   3   2    21436.62    21918.93    338.66 o 
   2   3   2     2871.74     3020.47     75.50 o 
   3   3   2     7076.15     7201.63     92.15 o 
   4   3   2      461.80      433.69     11.39 o 
   5   3   2     5385.56     5576.01     71.24 o 
   6   3   2     4919.05     5124.93     61.54 o 
   7   3   2      834.38      750.96     13.74 o 
   8   3   2      418.82      411.96     11.57 o 
   9   3   2      183.43      215.81      9.83 o 
  10   3   2       15.98       18.76      7.26 o 
  11   3   2      417.65      486.08     15.66 o 
  12   3   2       96.10       92.05     11.52 o 
  13   3   2      189.88      180.32     15.24 o 
  14   3   2      165.85       97.68     24.68 o 
  15   3   2       50.85       31.16     18.72 o 
  16   3   2       13.10       -8.27     18.84 o 
  17   3   2       16.15        4.65     20.18 o 
 -18   4   2       27.97        0.64     17.19 o 
 -17   4   2       23.94       -0.49     27.98 o 
 -16   4   2       90.33       51.74     26.80 o 
 -15   4   2       14.99       11.18     10.10 o 
 -14   4   2       26.35       29.03     11.13 o 
 -13   4   2      167.46      177.21     14.04 o 
 -12   4   2      200.53      219.10     15.00 o 
 -11   4   2       12.87        7.54      7.76 o 
 -10   4   2       25.15       17.89      7.41 o 
  -9   4   2        0.24       -1.94      5.99 o 
  -8   4   2      275.70      257.26     11.73 o 
  -7   4   2      911.71      953.02     23.07 o 
  -6   4   2      719.80      804.01     14.56 o 
  -5   4   2      923.95      758.21     18.43 o 
  -4   4   2      170.02      172.75      7.62 o 
  -3   4   2      199.65      229.16     13.97 o 
  -2   4   2      414.39      502.46     11.46 o 
  -1   4   2    10035.69     9869.93    268.24 o 
   0   4   2     1823.89     1742.06     24.16 o 
   1   4   2    12463.79    12722.20    170.20 o 
   2   4   2     1165.01     1253.74     21.15 o 
   3   4   2      107.80       93.36      6.37 o 
   4   4   2      182.09      166.90      7.71 o 
   5   4   2     3616.79     3632.37     44.34 o 
   6   4   2      151.55      127.64      7.24 o 
   7   4   2      407.08      319.65      9.40 o 
   8   4   2     1562.66     1586.14     23.26 o 
   9   4   2       18.42       11.15      9.96 o 
  10   4   2      200.84      243.89     12.75 o 
  11   4   2       47.38       29.42      7.85 o 
  12   4   2      343.64      363.90     15.73 o 
  13   4   2      414.09      434.71     20.72 o 
  14   4   2       80.78       96.01     20.43 o 
  15   4   2       52.35       33.02     18.93 o 
  16   4   2      641.24      695.76     41.74 o 
  17   4   2       15.33      -19.00     19.00 o 
 -18   5   2      293.94      289.73     23.47 o 
 -17   5   2        4.06       -8.45     16.77 o 
 -16   5   2       14.72       -3.96     11.98 o 
 -15   5   2       44.72       39.90     12.38 o 
 -14   5   2      993.10      987.49     24.93 o 
 -13   5   2     1486.82     1277.50     29.05 o 
 -12   5   2     1335.65     1448.40     30.35 o 
 -11   5   2      331.18      292.64     12.96 o 
 -10   5   2     1626.06     1614.45     28.26 o 
  -9   5   2      123.95      119.83      8.59 o 
  -8   5   2     1331.17     1272.42     36.01 o 
  -7   5   2     2592.02     2329.41     32.13 o 
  -6   5   2     4132.61     4170.28     47.75 o 
  -5   5   2      504.35      396.99     12.50 o 
  -4   5   2       89.77       44.52      4.78 o 
  -3   5   2     8530.65     8423.49    115.30 o 
  -2   5   2      158.03      179.72      7.67 o 
  -1   5   2    24475.04    23710.67    338.71 o 
   0   5   2     1236.03     1260.35     21.27 o 
   1   5   2     2279.66     2294.20     36.69 o 
   2   5   2     1779.05     1683.70     32.28 o 
   3   5   2     2352.08     2405.09     54.44 o 
   4   5   2     1920.38     1939.74     28.92 o 
   5   5   2     2295.76     2418.23     34.01 o 
   6   5   2      249.29      288.65      9.06 o 
   7   5   2      185.87      220.77      8.30 o 
   8   5   2      415.74      447.03     11.75 o 
   9   5   2     4448.78     4552.96     53.99 o 
  10   5   2     1841.45     1790.90     30.44 o 
  11   5   2        0.12        8.36      7.29 o 
  12   5   2       20.25       18.55      7.90 o 
  13   5   2      919.79      970.70     28.41 o 
  14   5   2        2.21       10.69     19.13 o 
  15   5   2      439.47      427.41     33.19 o 
  16   5   2      170.88      170.60     25.91 o 
  17   5   2      124.45       73.81     23.15 o 
 -18   6   2        0.57       27.10     37.77 o 
 -17   6   2      361.80      386.45     21.75 o 
 -16   6   2        3.62        6.35     12.35 o 
 -15   6   2      412.87      342.62     19.35 o 
 -14   6   2      117.71      130.74     12.80 o 
 -13   6   2      254.44      278.74     15.29 o 
 -12   6   2       60.83       45.08      9.78 o 
 -11   6   2      291.56      308.87     13.13 o 
 -10   6   2      112.30      132.16      9.65 o 
  -9   6   2      363.10      358.03     13.24 o 
  -8   6   2      277.83      205.54     11.77 o 
  -7   6   2      625.16      598.89     13.49 o 
  -6   6   2     2090.29     2197.31     28.23 o 
  -5   6   2        0.00       -2.68      4.44 o 
  -4   6   2      222.44      185.45      9.33 o 
  -3   6   2      719.87      657.74     24.71 o 
  -2   6   2     5745.43     5863.37     96.43 o 
  -1   6   2    14254.92    14501.71    196.40 o 
   0   6   2    21327.10    21604.93    259.38 o 
   1   6   2     1208.40     1327.93     21.83 o 
   2   6   2     1607.60     1711.71     27.02 o 
   3   6   2       30.71       15.37      5.23 o 
   4   6   2      947.53      899.07     12.73 o 
   5   6   2     4948.11     5369.67     54.01 o 
   6   6   2      573.71      551.82     10.79 o 
   7   6   2       65.13       78.64      7.95 o 
   8   6   2      539.89      528.33     13.43 o 
   9   6   2     5842.17     5655.72     71.28 o 
  10   6   2      283.69      229.27     12.02 o 
  11   6   2      124.07      108.87     10.03 o 
  12   6   2      231.01      239.70     14.15 o 
  13   6   2      207.07      222.83     17.67 o 
  14   6   2       54.95       81.26     19.63 o 
  15   6   2       18.47        4.55     17.38 o 
  16   6   2      417.39      495.19     37.14 o 
  17   6   2        9.43      -25.83     26.68 o 
 -18   7   2       87.65       75.86     21.88 o 
 -17   7   2        8.56        2.03     15.13 o 
 -16   7   2      132.76      138.30     16.17 o 
 -15   7   2       31.78       27.75     11.77 o 
 -14   7   2       37.67       30.04     10.43 o 
 -13   7   2     3710.14     3483.25     49.83 o 
 -12   7   2      150.82      160.57     12.31 o 
 -11   7   2       20.00       10.37     10.27 o 
 -10   7   2      128.31      137.36      9.35 o 
  -9   7   2     2441.41     2151.80     32.91 o 
  -8   7   2       10.00        2.25      7.14 o 
  -7   7   2        2.70       -0.95      4.88 o 
  -6   7   2     7120.88     7114.01     79.21 o 
  -5   7   2       48.73       96.07      8.08 o 
  -4   7   2     1622.84     1407.57     36.96 o 
  -3   7   2     8328.14     7822.99    108.69 o 
  -2   7   2     4383.60     4828.72     61.29 o 
  -1   7   2     3172.36     3388.98     44.23 o 
   0   7   2     4273.07     4232.74     49.12 o 
   1   7   2      533.99      602.54     16.89 o 
   2   7   2      249.70      253.16     18.78 o 
   3   7   2     1551.71     1554.34     30.49 o 
   4   7   2      618.69      716.50     12.21 o 
   5   7   2     1476.16     1530.43     20.15 o 
   6   7   2      211.32      215.54      7.32 o 
   7   7   2      147.47      184.02      6.83 o 
   8   7   2       66.96       66.53      5.55 o 
   9   7   2       50.08       64.91      8.27 o 
  10   7   2     1168.88     1281.50     25.03 o 
  11   7   2      452.86      434.31     17.64 o 
  12   7   2       71.80       92.90     11.40 o 
  13   7   2      447.13      406.59     22.02 o 
  14   7   2      112.09      115.18     20.99 o 
  15   7   2        8.51      -15.28     16.34 o 
  16   7   2      157.75      193.79     26.87 o 
  17   7   2        2.01       15.22     21.49 o 
 -18   8   2      132.31      169.42     25.12 o 
 -17   8   2        0.53        7.32     15.50 o 
 -16   8   2       40.91       54.29     15.00 o 
 -15   8   2        3.69       -2.84     11.48 o 
 -14   8   2        3.26        9.01      9.91 o 
 -13   8   2      112.96      112.34     11.41 o 
 -12   8   2      791.70      637.46     19.71 o 
 -11   8   2      105.97      119.60     11.29 o 
 -10   8   2     2069.24     1873.60     47.31 o 
  -9   8   2      828.98      857.87     17.92 o 
  -8   8   2     1399.52     1438.40     24.27 o 
  -7   8   2     1553.13     1659.87     22.67 o 
  -6   8   2     1125.49     1207.80     21.85 o 
  -5   8   2      446.64      538.20     11.36 o 
  -4   8   2      685.49      819.08     14.79 o 
  -3   8   2     2370.80     2358.41     34.05 o 
  -2   8   2        0.04        0.26      3.28 o 
  -1   8   2     1327.06     1372.62     21.46 o 
   0   8   2       47.92       35.27      4.20 o 
   1   8   2     1064.35     1056.16     19.81 o 
   2   8   2      427.75      480.20     15.29 o 
   3   8   2      388.81      405.42     33.40 o 
   4   8   2     1788.65     2076.88     32.69 o 
   5   8   2       11.81       13.03      3.79 o 
   6   8   2     1548.20     1654.30     24.92 o 
   7   8   2      129.51      181.31      6.99 o 
   8   8   2        9.68       12.74      4.48 o 
   9   8   2      380.47      335.23     13.04 o 
  10   8   2       11.88        4.29      7.60 o 
  11   8   2       93.02       80.42      9.85 o 
  12   8   2      523.99      530.90     22.27 o 
  13   8   2       70.92       99.90     14.61 o 
  14   8   2      429.27      433.89     32.25 o 
  15   8   2        5.06        4.51     16.90 o 
  16   8   2       27.65       31.00     22.21 o 
  17   8   2      264.51      286.66     29.46 o 
 -18   9   2      144.12      184.62     25.77 o 
 -17   9   2       21.13       37.80     17.88 o 
 -16   9   2       22.56       21.85     20.54 o 
 -15   9   2        0.21        5.95     13.24 o 
 -14   9   2     1064.10     1057.88     28.61 o 
 -13   9   2        2.61       -0.63      9.08 o 
 -12   9   2     1028.08      905.49     22.59 o 
 -11   9   2       80.11       62.95      9.77 o 
 -10   9   2     1775.68     1752.23     26.81 o 
  -9   9   2        7.08       -5.48      5.48 o 
  -8   9   2     2123.33     2155.72     31.63 o 
  -7   9   2       30.74       13.75      4.85 o 
  -6   9   2        1.01        2.07      3.83 o 
  -5   9   2      984.40      974.46     17.67 o 
  -4   9   2        1.39       -2.71      4.38 o 
  -3   9   2      426.44      392.37     10.91 o 
  -2   9   2     1605.10     1662.16     25.93 o 
  -1   9   2      290.93      331.08     11.67 o 
   0   9   2      934.19      919.52     16.13 o 
   1   9   2     2267.60     2562.02     35.48 o 
   2   9   2     4933.67     4876.72    111.83 o 
   3   9   2     3485.18     3497.68     61.22 o 
   4   9   2      588.73      628.14     14.38 o 
   5   9   2      247.82      335.85      8.91 o 
   6   9   2       45.58       37.32      4.86 o 
   7   9   2      179.17      173.13      8.42 o 
   8   9   2      269.58      237.87     12.08 o 
   9   9   2      672.06      631.49     21.27 o 
  10   9   2     3013.64     2907.27     46.44 o 
  11   9   2       33.58       27.33     10.27 o 
  12   9   2       53.45       35.62     12.89 o 
  13   9   2       27.23       43.16     11.29 o 
  14   9   2      172.66      156.86     22.95 o 
  15   9   2       37.92       23.66     18.96 o 
  16   9   2      592.18      749.88     34.28 o 
  17   9   2      459.82      497.21     30.16 o 
 -18  10   2       79.83      121.99     55.87 o 
 -17  10   2       63.52       68.55     18.05 o 
 -16  10   2     1313.21     1402.36     41.19 o 
 -15  10   2        3.89       -9.76     18.49 o 
 -14  10   2      235.21      259.06     19.28 o 
 -13  10   2      860.20      806.68     22.27 o 
 -12  10   2       17.37       23.90      8.91 o 
 -11  10   2       34.39        8.64      8.36 o 
 -10  10   2      460.45      490.98     15.00 o 
  -9  10   2      161.02      145.55      8.35 o 
  -8  10   2      110.69      103.54      7.97 o 
  -7  10   2      545.15      450.14     11.05 o 
  -6  10   2       28.70       16.92      4.20 o 
  -5  10   2     1227.65     1334.71     21.72 o 
  -4  10   2       59.64       33.45      5.87 o 
  -3  10   2      625.74      714.24     14.96 o 
  -2  10   2     2538.45     2764.79     39.32 o 
  -1  10   2      219.74      205.44      9.69 o 
   0  10   2       76.42       84.95      6.48 o 
   1  10   2     1803.14     1716.91     26.32 o 
   2  10   2      558.01      518.19     14.61 o 
   3  10   2     4680.92     4912.93     83.21 o 
   4  10   2      234.63      214.18      9.06 o 
   5  10   2     1121.90     1063.58     17.42 o 
   6  10   2     3695.55     3850.00     44.92 o 
   7  10   2     1367.46     1363.29     21.98 o 
   8  10   2     1242.99     1201.44     27.67 o 
   9  10   2      842.19      848.35     21.23 o 
  10  10   2       25.46       40.98      8.86 o 
  11  10   2        0.34        7.64      9.42 o 
  12  10   2       62.11       52.69     11.84 o 
  13  10   2       35.46       75.18     13.08 o 
  14  10   2        2.72       -4.09     16.55 o 
  15  10   2     1218.29     1221.85     66.82 o 
  16  10   2       18.35       62.37     17.76 o 
  17  10   2        5.33       26.71     21.87 o 
 -17  11   2      197.93      241.22     23.03 o 
 -16  11   2       27.32       34.98     21.36 o 
 -15  11   2      196.22      252.72     21.49 o 
 -14  11   2      233.83      219.83     18.19 o 
 -13  11   2      658.18      696.14     20.95 o 
 -12  11   2        2.27        3.32      8.05 o 
 -11  11   2      215.61      218.42     11.96 o 
 -10  11   2     1187.21     1139.73     26.43 o 
  -9  11   2        8.46       -6.15      6.15 o 
  -8  11   2      761.35      810.63     17.02 o 
  -7  11   2      172.92      162.57      7.40 o 
  -6  11   2     2930.04     3201.15     34.68 o 
  -5  11   2      117.09       68.27      6.03 o 
  -4  11   2       60.23       72.99      7.03 o 
  -3  11   2    16674.94    17429.09    191.91 o 
  -2  11   2     6061.18     6083.89     78.41 o 
  -1  11   2      426.93      465.62     12.72 o 
   0  11   2     4131.09     3848.71     57.86 o 
   1  11   2      462.58      355.80     12.70 o 
   2  11   2      945.66      975.88     21.28 o 
   3  11   2     1587.86     1749.48     31.63 o 
   4  11   2     5870.73     5957.78     70.57 o 
   5  11   2     1904.77     1919.42     31.06 o 
   6  11   2      451.35      456.11     12.01 o 
   7  11   2      532.45      492.20     14.12 o 
   8  11   2     1223.93     1201.68     24.97 o 
   9  11   2     1125.46     1114.36     24.67 o 
  10  11   2      254.73      254.74     18.45 o 
  11  11   2      228.55      241.89     16.48 o 
  12  11   2        2.17        6.97      9.78 o 
  13  11   2      495.22      524.94     21.01 o 
  14  11   2       79.73       80.72     16.06 o 
  15  11   2      279.25      312.01     33.65 o 
  16  11   2      271.77      334.23     25.59 o 
 -17  12   2       33.37       43.73     18.08 o 
 -16  12   2      363.55      326.68     24.29 o 
 -15  12   2      204.79      156.11     22.83 o 
 -14  12   2        0.62      -11.21     15.22 o 
 -13  12   2     1056.80     1049.21     24.90 o 
 -12  12   2       92.96       84.48     10.78 o 
 -11  12   2      984.93     1021.64     23.34 o 
 -10  12   2      523.13      544.19     17.37 o 
  -9  12   2      265.84      290.50     12.08 o 
  -8  12   2       34.05       28.24      8.79 o 
  -7  12   2      111.99       97.05      6.47 o 
  -6  12   2       59.91       90.04      5.71 o 
  -5  12   2     1383.31     1323.05     22.09 o 
  -4  12   2      990.90     1001.03     19.47 o 
  -3  12   2      911.01      927.81     19.94 o 
  -2  12   2      575.71      564.91     15.00 o 
  -1  12   2     7345.75     7889.30     99.41 o 
   0  12   2      105.89      118.20      9.08 o 
   1  12   2     1927.63     1750.02     27.95 o 
   2  12   2     1598.28     1719.81     37.14 o 
   3  12   2      110.86      149.68     10.13 o 
   4  12   2      119.63      146.85      7.33 o 
   5  12   2     1216.05     1136.53     20.08 o 
   6  12   2      448.79      445.29     17.80 o 
   7  12   2       69.86       98.77      9.47 o 
   8  12   2     2257.85     2240.78     37.48 o 
   9  12   2      154.91      123.12     10.56 o 
  10  12   2      549.34      491.48     25.76 o 
  11  12   2      409.84      405.89     17.90 o 
  12  12   2      744.99      785.73     23.47 o 
  13  12   2       32.64       71.99     11.82 o 
  14  12   2       46.50       59.95     17.28 o 
  15  12   2      422.94      517.95     29.05 o 
  16  12   2       24.58       21.50     20.28 o 
 -17  13   2     1128.15     1273.77     51.13 o 
 -16  13   2      296.41      278.67     23.49 o 
 -15  13   2      330.63      331.48     29.79 o 
 -14  13   2      932.64      919.08     32.97 o 
 -13  13   2       18.74       28.12     11.25 o 
 -12  13   2        2.14        9.27      8.84 o 
 -11  13   2      672.22      660.82     19.46 o 
 -10  13   2      227.35      217.25     12.87 o 
  -9  13   2       43.53       69.03      9.37 o 
  -8  13   2       75.95       62.27     10.90 o 
  -7  13   2        0.37       -0.37      4.33 o 
  -6  13   2      101.60       93.56      6.23 o 
  -5  13   2      564.64      595.51     13.38 o 
  -4  13   2     1424.75     1513.00     25.45 o 
  -3  13   2     1346.22     1467.24     28.46 o 
  -2  13   2      176.15      210.68     10.39 o 
  -1  13   2       17.69       13.75      6.07 o 
   0  13   2     1312.63     1232.78     30.44 o 
   1  13   2      234.78      169.33      9.16 o 
   2  13   2      276.07      326.72     13.81 o 
   3  13   2      231.54      241.64      9.92 o 
   4  13   2       24.54        4.31      4.99 o 
   5  13   2       68.41       54.10     12.46 o 
   6  13   2       12.37       16.39      6.27 o 
   7  13   2        9.36       16.50      4.42 o 
   8  13   2      135.78      129.73      9.88 o 
   9  13   2       77.40       68.02     11.54 o 
  10  13   2       45.36       41.59      9.50 o 
  11  13   2      472.54      467.29     19.35 o 
  12  13   2      304.26      280.83     16.29 o 
  13  13   2        3.79        0.91     11.48 o 
  14  13   2      552.45      627.05     33.77 o 
  15  13   2        0.15       17.00     18.75 o 
  16  13   2       36.20       26.45     20.49 o 
 -17  14   2       96.44      124.58     20.08 o 
 -16  14   2       18.66       29.17     16.96 o 
 -15  14   2       53.06       26.87     24.29 o 
 -14  14   2      278.50      228.93     20.42 o 
 -13  14   2        1.01       17.19     13.67 o 
 -12  14   2       17.30        6.71      9.53 o 
 -11  14   2      238.28      178.64     12.34 o 
 -10  14   2      795.54      742.44     19.95 o 
  -9  14   2        9.75       11.67      7.89 o 
  -8  14   2      108.18       97.36      9.73 o 
  -7  14   2      235.24      243.85     14.67 o 
  -6  14   2       46.63       39.23      8.83 o 
  -5  14   2     1241.61     1164.20     22.84 o 
  -4  14   2      360.46      371.22     14.52 o 
  -3  14   2      266.30      252.27     12.15 o 
  -2  14   2      192.68      239.91     11.26 o 
  -1  14   2       58.79       92.58      8.04 o 
   0  14   2        3.18        3.30      5.90 o 
   1  14   2        6.52       10.98      8.93 o 
   2  14   2      669.67      668.42     15.04 o 
   3  14   2     1333.90     1383.46     23.99 o 
   4  14   2       50.83       39.85      6.45 o 
   5  14   2      701.44      654.04     42.54 o 
   6  14   2      514.93      470.35     15.47 o 
   7  14   2      172.09      186.55     10.54 o 
   8  14   2      939.63      929.83     23.63 o 
   9  14   2     2496.58     2271.03     40.49 o 
  10  14   2      503.07      499.09     19.54 o 
  11  14   2      147.44      155.87     13.06 o 
  12  14   2        5.61        4.46     10.06 o 
  13  14   2        3.82       20.17     12.66 o 
  14  14   2       25.24       57.96     21.92 o 
  15  14   2       52.49       12.15     19.78 o 
  16  14   2       66.68       39.30     22.25 o 
 -16  15   2        4.83       16.16     22.44 o 
 -15  15   2      172.61      215.38     28.26 o 
 -14  15   2      180.29      169.80     24.97 o 
 -13  15   2        3.74       10.03     18.68 o 
 -12  15   2       39.52       21.12     14.53 o 
 -11  15   2     1168.66     1183.54     27.22 o 
 -10  15   2      488.97      363.71     15.40 o 
  -9  15   2      219.82      270.66     15.14 o 
  -8  15   2       41.67       59.10      8.97 o 
  -7  15   2        3.12       -0.89      6.86 o 
  -6  15   2      179.38      256.00     15.54 o 
  -5  15   2      147.57       95.39     13.39 o 
  -4  15   2       98.77       82.68      9.75 o 
  -3  15   2     1408.54     1427.98     27.31 o 
  -2  15   2       48.99       55.37      8.10 o 
  -1  15   2        1.73        0.96      6.05 o 
   0  15   2       19.20       19.51      7.67 o 
   1  15   2       48.26       68.63     10.29 o 
   2  15   2      366.16      326.43     14.51 o 
   3  15   2     1834.61     1809.67     40.11 o 
   4  15   2      276.21      378.56     19.59 o 
   5  15   2      245.90      261.11     12.34 o 
   6  15   2     1789.76     1712.42     30.75 o 
   7  15   2     7984.56     7916.38    105.58 o 
   8  15   2     1439.35     1313.25     28.81 o 
   9  15   2      523.52      529.61     19.36 o 
  10  15   2      939.03      946.00     24.92 o 
  11  15   2      305.67      320.90     17.06 o 
  12  15   2       68.69       85.39     11.72 o 
  13  15   2       11.08       -3.97     14.34 o 
  14  15   2      712.46      769.28     35.77 o 
  15  15   2       27.80       -3.31     19.58 o 
  16  15   2        1.72       23.05     28.62 o 
 -16  16   2        7.61       24.85     16.61 o 
 -15  16   2      155.90      104.07     18.85 o 
 -14  16   2      105.97       93.80     17.39 o 
 -13  16   2        0.29       13.14     14.42 o 
 -12  16   2       30.21       22.15     10.35 o 
 -11  16   2        5.22       -1.11      9.69 o 
 -10  16   2       33.27       45.71     10.06 o 
  -9  16   2     2640.68     2450.82     37.47 o 
  -8  16   2       53.98       40.81      9.02 o 
  -7  16   2       67.20       66.16      9.14 o 
  -6  16   2      705.09      668.84     45.34 o 
  -5  16   2     1130.26     1078.53     66.46 o 
  -4  16   2        7.38        0.24      7.38 o 
  -3  16   2      170.68      151.73     18.70 o 
  -2  16   2      105.83       79.84      9.32 o 
  -1  16   2      326.78      355.53     16.15 o 
   0  16   2       72.38      110.48     15.23 o 
   1  16   2      592.71      653.05     23.00 o 
   2  16   2     3455.61     3857.53     67.58 o 
   3  16   2      137.21      161.71     18.30 o 
   4  16   2      233.73      246.51     16.47 o 
   5  16   2      627.17      558.35     17.64 o 
   6  16   2     1430.48     1350.01     28.56 o 
   7  16   2      141.23      175.11     15.11 o 
   8  16   2      509.59      446.46     21.60 o 
   9  16   2      917.28      883.35     28.29 o 
  10  16   2      148.65      178.40     13.66 o 
  11  16   2      281.75      309.98     17.06 o 
  12  16   2       98.45      123.57     14.54 o 
  13  16   2      125.45      134.15     19.81 o 
  14  16   2       59.82      101.77     20.38 o 
  15  16   2      758.07      822.14     41.60 o 
 -16  17   2       26.72       52.97     17.98 o 
 -15  17   2        9.93       17.05     33.38 o 
 -14  17   2       77.60       83.28     17.57 o 
 -13  17   2       28.66       35.25     16.13 o 
 -12  17   2       56.01       53.07     12.59 o 
 -11  17   2     1109.73     1011.62     26.25 o 
 -10  17   2      617.87      614.71     20.68 o 
  -9  17   2      500.75      570.67     25.39 o 
  -8  17   2      158.28      213.98     12.63 o 
  -7  17   2      389.94      351.59     16.03 o 
  -6  17   2        0.42       -0.94      8.83 o 
  -5  17   2       20.70       15.20     10.97 o 
  -4  17   2      299.02      304.08     17.47 o 
  -3  17   2      122.21      133.82     12.14 o 
  -2  17   2      425.37      380.14     17.17 o 
  -1  17   2        8.62       -0.70      5.04 o 
   0  17   2        3.11       -5.12      5.12 o 
   1  17   2       64.83       63.18     13.38 o 
   3  17   2     1868.28     1770.29     89.70 o 
   4  17   2     7819.54     8084.74    137.09 o 
   5  17   2      517.76      468.62     19.66 o 
   6  17   2     1527.90     1634.23     35.31 o 
   7  17   2      493.49      440.84     21.26 o 
   8  17   2       13.83        0.78      9.84 o 
   9  17   2        0.93       -4.16     10.02 o 
  10  17   2      580.25      533.21     29.32 o 
  11  17   2      421.05      459.03     31.89 o 
  12  17   2        1.92       -2.37     14.69 o 
  13  17   2        8.88       18.02     19.35 o 
  14  17   2       23.11        3.64     17.60 o 
  15  17   2        1.25       -3.56     23.31 o 
 -16  18   2       13.15       15.34     16.53 o 
 -15  18   2       26.71       49.72     17.48 o 
 -14  18   2       66.84       41.57     16.22 o 
 -13  18   2        0.07       -7.57     13.24 o 
 -12  18   2      482.30      496.39     29.98 o 
 -11  18   2      629.63      564.89     20.85 o 
 -10  18   2       92.72       51.06     10.66 o 
  -9  18   2       60.02       73.28     12.58 o 
  -8  18   2       92.33       90.95     11.25 o 
  -7  18   2        1.18        7.38      8.64 o 
  -6  18   2      319.80      271.20     16.29 o 
  -5  18   2        3.78        2.77     10.73 o 
  -4  18   2        5.92       -6.67      7.83 o 
  -3  18   2        3.38       -4.70      4.70 o 
  -2  18   2     1682.64     1639.97     34.78 o 
  -1  18   2     2818.68     2850.43     57.93 o 
   0  18   2      957.85      876.98     35.11 o 
   2  18   2      322.05      369.54     32.48 o 
   3  18   2       11.54       32.37     13.23 o 
   4  18   2       49.16       56.10     10.62 o 
   5  18   2     3141.54     3174.27     55.78 o 
   6  18   2      586.89      556.02     21.26 o 
   7  18   2      311.65      311.78     18.78 o 
   8  18   2      613.75      547.17     24.22 o 
   9  18   2       13.27       -0.54     13.14 o 
  10  18   2      465.23      519.22     29.91 o 
  11  18   2       53.90       56.29     16.76 o 
  12  18   2      191.32      173.69     21.46 o 
  13  18   2      151.14      170.61     22.98 o 
  14  18   2      158.08      182.99     42.71 o 
  15  18   2      108.50      119.25     44.04 o 
 -15  19   2      123.07      126.60     25.75 o 
 -14  19   2      254.95      253.72     22.74 o 
 -13  19   2      197.73      184.99     20.06 o 
 -12  19   2        0.93       -0.91     13.60 o 
 -11  19   2      680.62      742.25     25.93 o 
 -10  19   2       42.88       51.46     12.29 o 
  -9  19   2      394.32      438.01     21.47 o 
  -8  19   2       99.77       71.17     12.19 o 
  -7  19   2       72.32       75.75     10.53 o 
  -6  19   2        0.75        5.17      9.52 o 
  -5  19   2     2140.65     2142.20     39.90 o 
  -4  19   2      200.99      203.45     14.02 o 
  -3  19   2      260.20      297.49     15.53 o 
  -2  19   2      570.23      645.29     59.30 o 
  -1  19   2      377.02      371.82     20.83 o 
   0  19   2      470.67      528.18     29.87 o 
   1  19   2     1961.52     1865.36    185.96 o 
   2  19   2       48.20       52.61     10.44 o 
   3  19   2      650.63      643.18     22.83 o 
   4  19   2     3532.95     3581.60     61.49 o 
   5  19   2       87.19       90.77     12.10 o 
   6  19   2     1553.78     1555.83     35.32 o 
   7  19   2      257.13      259.17     20.09 o 
   8  19   2       80.57       88.85     16.37 o 
   9  19   2      751.05      687.95     31.70 o 
  10  19   2      214.76      201.25     21.59 o 
  11  19   2      563.04      497.27     30.28 o 
  12  19   2       30.37       25.19     19.34 o 
  13  19   2        6.86       18.83     20.05 o 
  14  19   2       89.12       97.35     21.14 o 
 -15  20   2      131.42      149.87     20.91 o 
 -14  20   2       39.80       26.52     25.38 o 
 -13  20   2       46.78       84.20     16.85 o 
 -12  20   2        0.50       -2.13     13.46 o 
 -11  20   2        2.08        9.07     11.29 o 
 -10  20   2       72.67       57.66     12.87 o 
  -9  20   2       48.45       41.64     19.83 o 
  -8  20   2       83.26       72.00     12.38 o 
  -7  20   2      109.63       95.42     12.59 o 
  -6  20   2      508.26      424.11     19.30 o 
  -5  20   2       48.62       47.43     11.38 o 
  -4  20   2      471.66      477.15     19.43 o 
  -3  20   2      419.51      415.72     18.22 o 
  -2  20   2      210.13      224.42     16.06 o 
  -1  20   2        9.81       18.00     12.78 o 
   0  20   2      161.61      142.55     16.92 o 
   1  20   2      213.73      206.77     18.83 o 
   2  20   2     1490.15     1429.48     34.12 o 
   3  20   2       72.88       71.81     12.23 o 
   4  20   2        0.27        5.56      9.93 o 
   5  20   2      181.14      212.99     15.48 o 
   6  20   2      119.91      115.19     20.58 o 
   7  20   2       15.78       19.33     16.49 o 
   8  20   2        0.03      -15.94     15.94 o 
   9  20   2      315.11      292.80     23.91 o 
  10  20   2       22.31       -2.11     19.39 o 
  11  20   2       31.09       10.58     15.51 o 
  12  20   2      272.26      298.21     26.56 o 
  13  20   2        1.11        5.80     22.94 o 
  14  20   2       39.04       37.42     23.12 o 
 -15  21   2       78.33      133.89     20.03 o 
 -14  21   2        1.70       -4.72     20.54 o 
 -13  21   2      144.36      129.33     18.73 o 
 -12  21   2       17.24        8.60     13.80 o 
 -11  21   2        0.19       -4.49     12.97 o 
 -10  21   2        0.31       -4.04     10.94 o 
  -9  21   2      992.75      980.33     28.50 o 
  -8  21   2      464.02      433.16     20.52 o 
  -7  21   2      314.06      289.40     17.27 o 
  -6  21   2      119.78       75.77     12.16 o 
  -5  21   2      288.76      340.52     17.71 o 
  -4  21   2      765.58      789.22     28.58 o 
  -3  21   2      812.43      732.42     25.23 o 
  -2  21   2       24.71        8.57     10.74 o 
  -1  21   2       90.53       92.00     16.25 o 
   0  21   2      138.90      140.53     19.10 o 
   1  21   2     3047.11     3045.00     64.58 o 
   2  21   2       76.86       69.30     15.13 o 
   3  21   2     1010.93     1050.69     29.58 o 
   4  21   2      103.33      118.76     14.19 o 
   5  21   2      298.53      260.78     20.46 o 
   6  21   2      564.17      529.85     58.08 o 
   7  21   2      175.89      176.56     24.22 o 
   8  21   2       40.73       57.66     19.65 o 
   9  21   2      264.33      254.94     52.96 o 
  10  21   2        2.50       -8.12     15.53 o 
  11  21   2       13.55       16.20     25.06 o 
  12  21   2      201.51      212.15     24.77 o 
  13  21   2      169.53      203.08     28.78 o 
  14  21   2        0.43       21.97     32.76 o 
 -14  22   2        6.39       13.85     16.33 o 
 -13  22   2       15.82       -1.60     14.76 o 
 -12  22   2       61.18       26.45     26.37 o 
 -11  22   2        8.45       10.98     13.53 o 
 -10  22   2       66.75       73.82     13.61 o 
  -9  22   2       26.25       26.18     12.73 o 
  -8  22   2       51.41       66.20     12.41 o 
  -7  22   2       40.78       42.80     12.16 o 
  -6  22   2      261.98      243.53     16.19 o 
  -5  22   2        8.32       15.38     10.15 o 
  -4  22   2       26.83       37.41     10.39 o 
  -3  22   2      155.88      257.03     17.52 o 
  -2  22   2      819.66      785.56     31.88 o 
  -1  22   2      873.23      828.68     32.30 o 
   0  22   2        0.00        6.94     14.87 o 
   1  22   2      930.20      952.17     34.04 o 
   2  22   2     1037.08     1077.43     35.91 o 
   3  22   2        0.38        0.10     13.02 o 
   4  22   2        0.74      -11.82     11.82 o 
   5  22   2      145.89      154.74     18.01 o 
   6  22   2     1300.83     1333.65     50.02 o 
   7  22   2       82.78       87.14     21.58 o 
   8  22   2      386.14      410.11     32.14 o 
   9  22   2       10.60       16.44     19.22 o 
  10  22   2      500.54      561.37     38.04 o 
  11  22   2      159.74      166.59     27.01 o 
  12  22   2      596.94      657.43     94.15 o 
  13  22   2      177.84      200.67     32.12 o 
 -14  23   2       29.65       43.62     30.50 o 
 -13  23   2       39.00       50.40     17.05 o 
 -12  23   2      171.93      104.34     23.38 o 
 -11  23   2      181.49      188.05     19.58 o 
 -10  23   2      555.59      605.49     29.59 o 
  -9  23   2        0.62       -1.83     10.97 o 
  -8  23   2       57.81       71.14     13.29 o 
  -7  23   2      115.19      111.48     13.71 o 
  -6  23   2      386.86      372.45     19.60 o 
  -5  23   2      154.86      175.23     14.65 o 
  -4  23   2       12.69        1.20     10.57 o 
  -3  23   2      175.33      159.54     19.40 o 
  -2  23   2      215.00      209.51     27.57 o 
  -1  23   2       86.36       68.68     35.50 o 
   0  23   2      283.71      319.15     39.01 o 
   1  23   2      472.64      463.03     26.56 o 
   2  23   2      949.61      957.25     34.20 o 
   3  23   2        0.56        1.58     13.25 o 
   4  23   2        0.20      -10.66     13.03 o 
   5  23   2       82.93      111.65     17.41 o 
   6  23   2        0.94       -4.85     17.88 o 
   7  23   2        3.88        6.81     18.41 o 
   8  23   2       19.52      -16.25     30.70 o 
   9  23   2      143.22      168.68     43.17 o 
  10  23   2       31.94       -5.64     29.39 o 
  11  23   2       22.43       33.15     22.17 o 
  12  23   2       41.73       12.04     22.89 o 
  13  23   2       62.29       30.40     32.55 o 
 -13  24   2       19.74       28.78     16.55 o 
 -12  24   2      152.78      201.54     21.26 o 
 -11  24   2       70.99       85.07     17.50 o 
 -10  24   2      293.57      324.54     21.64 o 
  -9  24   2      254.33      268.72     18.89 o 
  -8  24   2        3.53      -10.50     10.50 o 
  -7  24   2      218.76      202.77     16.61 o 
  -6  24   2        1.68       20.20     12.58 o 
  -5  24   2       33.00       58.46     11.94 o 
  -4  24   2       64.15       71.90     16.02 o 
  -3  24   2      194.62      165.83     21.36 o 
  -2  24   2      255.40      240.13     21.57 o 
  -1  24   2      100.63      127.26     21.31 o 
   0  24   2      377.05      377.06     25.05 o 
   1  24   2      245.01      257.57     22.03 o 
   2  24   2      220.98      225.61     20.84 o 
   3  24   2     3047.72     3231.65     69.83 o 
   4  24   2      140.23      173.27     20.12 o 
   5  24   2        0.09      -12.24     13.11 o 
   6  24   2        1.35      -16.54     18.18 o 
   7  24   2      230.40      228.93     28.35 o 
   8  24   2        0.93      -18.77     38.02 o 
   9  24   2      260.07      254.85     30.33 o 
  10  24   2        5.62      -20.36     20.36 o 
  11  24   2       46.65       14.10     43.97 o 
  12  24   2       14.37       26.10     30.24 o 
 -13  25   2       14.37       15.48     17.28 o 
 -12  25   2       37.50       50.68     16.93 o 
 -11  25   2      645.94      712.50     52.40 o 
 -10  25   2      374.41      384.39     24.94 o 
  -9  25   2        0.24        7.01     11.51 o 
  -8  25   2      336.16      346.09     20.30 o 
  -7  25   2       95.67      130.47     14.47 o 
  -6  25   2      619.30      690.89     29.54 o 
  -5  25   2      108.16      127.01     16.19 o 
  -4  25   2      115.45      124.61     19.21 o 
  -3  25   2      713.80      768.73     33.76 o 
  -2  25   2       40.62       29.40     16.14 o 
  -1  25   2       77.76       51.99     16.59 o 
   0  25   2      611.51      645.59     30.67 o 
   1  25   2       21.45       25.69     16.91 o 
   2  25   2      107.85      124.97     19.03 o 
   3  25   2      457.83      453.71     27.18 o 
   4  25   2        0.00      -18.49     18.49 o 
   5  25   2      715.28      707.85     40.60 o 
   6  25   2        1.15      -23.06     29.68 o 
   7  25   2      338.76      357.48     69.39 o 
   8  25   2      827.39      916.10     46.21 o 
   9  25   2      140.62      123.63     37.95 o 
  10  25   2        1.44      -23.28     23.28 o 
  11  25   2       30.42      -20.19     20.19 o 
  12  25   2      200.29      117.40     40.05 o 
 -12  26   2        0.09       -0.37     15.16 o 
 -11  26   2      131.68      135.62     19.47 o 
 -10  26   2      190.86      292.05     22.95 o 
  -9  26   2      121.05      152.25     16.70 o 
  -8  26   2      146.87      185.83     16.72 o 
  -7  26   2      248.70      256.97     18.21 o 
  -6  26   2       14.36       27.54     15.03 o 
  -5  26   2      771.22      723.83     34.47 o 
  -4  26   2       39.63       44.75     16.93 o 
  -3  26   2      344.51      399.84     27.55 o 
  -2  26   2        7.17        8.92     15.35 o 
  -1  26   2      323.53      312.93     24.85 o 
   0  26   2       51.58       38.12     16.96 o 
   1  26   2      476.52      460.03     28.44 o 
   2  26   2        1.21      -14.36     14.36 o 
   3  26   2     1636.35     1607.05     46.81 o 
   4  26   2       14.75       40.41     16.01 o 
   5  26   2      542.48      568.63    131.19 o 
   6  26   2        7.68      -21.55     21.55 o 
   7  26   2        2.59        0.59     19.85 o 
   8  26   2     1188.07     1260.33    121.35 o 
   9  26   2      955.41      976.08     48.96 o 
  10  26   2       14.19       -1.58     23.03 o 
  11  26   2       24.69       10.23     30.13 o 
 -11  27   2        2.52        1.62     14.67 o 
 -10  27   2       14.52       18.70     16.00 o 
  -9  27   2     1030.84     1106.17     32.61 o 
  -8  27   2     1268.46     1391.01     35.54 o 
  -7  27   2       10.12        9.94     13.45 o 
  -6  27   2       68.97       55.61     18.10 o 
  -5  27   2        0.43       -6.13     19.24 o 
  -4  27   2       79.98       72.47     18.29 o 
  -3  27   2       46.05       68.16     18.23 o 
  -2  27   2        9.04       22.59     16.37 o 
  -1  27   2     1304.20     1368.57     58.96 o 
   0  27   2       44.72       45.83     17.48 o 
   1  27   2      386.19      408.80     27.76 o 
   2  27   2      283.88      274.38     24.45 o 
   3  27   2      103.79      130.26     20.02 o 
   4  27   2       50.43       50.98     31.08 o 
   5  27   2        0.42      -29.64     29.64 o 
   6  27   2      105.94      130.25     27.15 o 
   7  27   2      194.25      219.55     53.04 o 
   8  27   2      238.45      275.28     32.69 o 
   9  27   2      263.31      291.02     37.59 o 
  10  27   2      130.73      140.60     40.61 o 
 -11  28   2      119.99      134.44     21.59 o 
 -10  28   2      269.62      274.73     22.74 o 
  -9  28   2      117.30      147.09     18.67 o 
  -8  28   2        0.61       -9.92     16.92 o 
  -7  28   2      248.35      209.21     25.00 o 
  -6  28   2      162.04      135.91     22.09 o 
  -5  28   2      136.04      145.27     27.06 o 
  -4  28   2      204.82      201.65     23.09 o 
  -3  28   2        3.85       11.83     28.14 o 
  -2  28   2        4.17      -16.10     16.10 o 
  -1  28   2      507.22      570.99     32.70 o 
   0  28   2      279.04      325.14     26.41 o 
   1  28   2      496.78      556.25     31.88 o 
   2  28   2      163.48      191.07     22.74 o 
   3  28   2      324.80      325.75     26.15 o 
   4  28   2      493.34      541.13     31.34 o 
   5  28   2      129.49       97.16     26.30 o 
   6  28   2      159.35      187.64     29.95 o 
   7  28   2      417.85      391.87     36.78 o 
   8  28   2        5.70      -19.83     30.40 o 
   9  28   2      193.77      197.32     45.30 o 
  10  28   2        2.23      -10.33     29.44 o 
 -10  29   2      100.65       83.54     75.16 o 
  -9  29   2      165.05      229.72     41.59 o 
  -8  29   2      261.61      331.25     38.06 o 
  -7  29   2      139.17      180.29     24.82 o 
  -6  29   2      158.34      154.60     22.84 o 
  -5  29   2        0.18        2.75     17.17 o 
  -4  29   2       14.33       13.67     16.82 o 
  -3  29   2      150.66      141.75     21.92 o 
  -2  29   2        8.67       -6.63     17.77 o 
  -1  29   2      178.00      175.14     23.39 o 
   0  29   2        0.63       -7.27     16.57 o 
   1  29   2      559.75      618.70     35.36 o 
   2  29   2      103.17       87.48     20.48 o 
   3  29   2        2.69      -14.80     16.60 o 
   4  29   2       72.72       69.70     29.56 o 
   5  29   2       34.02       23.91     23.22 o 
   6  29   2       40.05       -4.32     22.43 o 
   7  29   2       44.69        8.18     23.52 o 
   8  29   2       15.24       50.32     34.71 o 
   9  29   2        2.39      -29.46     29.46 o 
  -9  30   2      155.89      134.89     42.34 o 
  -8  30   2      130.26      117.34     22.72 o 
  -7  30   2       28.23       34.13     19.59 o 
  -6  30   2        1.48      -21.87     21.87 o 
  -5  30   2       32.10       22.08     18.67 o 
  -4  30   2       39.56       43.74     19.05 o 
  -3  30   2       28.65       20.06     20.59 o 
  -2  30   2        0.84       12.42     17.64 o 
  -1  30   2       78.14       73.63     23.74 o 
   0  30   2      542.28      580.40     33.95 o 
   1  30   2      219.77      276.12     26.39 o 
   2  30   2        4.89      -15.52     15.52 o 
   3  30   2       53.67       23.17     18.76 o 
   4  30   2       58.42       28.69     24.48 o 
   5  30   2      201.80      239.48     32.26 o 
   6  30   2       48.84       34.62     25.04 o 
   7  30   2       83.70       94.94     38.55 o 
   8  30   2        1.17      -15.42     30.67 o 
  -8  31   2        2.04      -11.77     27.39 o 
  -7  31   2      116.38      100.40     53.64 o 
  -6  31   2        0.52      -20.51     20.51 o 
  -5  31   2       82.07       66.04     21.38 o 
  -4  31   2        0.21      -12.41     17.27 o 
  -3  31   2      634.33      643.65     47.74 o 
  -2  31   2       29.76       -0.01     38.58 o 
  -1  31   2      471.98      566.97     36.22 o 
   0  31   2       11.91        5.30     18.85 o 
   1  31   2      483.74      569.17     69.18 o 
   2  31   2       49.02       43.81     19.83 o 
   3  31   2      252.79      326.54     28.65 o 
   4  31   2      107.02       53.65     41.22 o 
   5  31   2      347.96      378.89     55.58 o 
   6  31   2      114.87      110.69     39.58 o 
   7  31   2        0.73      -29.04     29.04 o 
  -7  32   2       39.57        0.66     24.63 o 
  -6  32   2      106.62      102.57     28.29 o 
  -5  32   2        2.37      -15.89     21.58 o 
  -4  32   2       17.94       -5.16     18.69 o 
  -3  32   2        0.99       28.07     19.13 o 
  -2  32   2       76.36       86.78     21.76 o 
  -1  32   2       36.30       53.60     21.38 o 
   0  32   2      167.72      169.59     24.84 o 
   1  32   2      560.79      587.44     35.44 o 
   2  32   2      195.19      184.18     25.22 o 
   3  32   2      156.27      147.49     45.90 o 
   4  32   2      195.76      291.48     50.58 o 
   5  32   2       29.40        9.86     32.05 o 
   6  32   2       31.18       13.56     35.57 o 
  -5  33   2      167.94      198.37     33.27 o 
  -4  33   2      341.38      374.43     40.12 o 
  -3  33   2      185.20      146.45     30.20 o 
  -2  33   2        6.72      -11.74     24.47 o 
  -1  33   2        1.08      -19.86     19.86 o 
   0  33   2      138.09      162.98     52.22 o 
   1  33   2      240.70      319.54     37.24 o 
   2  33   2      121.59       83.83     28.20 o 
   3  33   2      150.57      178.00     46.41 o 
   4  33   2        0.71       15.80     32.74 o 
  -3  34   2       40.11       16.02     25.43 o 
  -2  34   2        2.47      -14.36     23.62 o 
  -1  34   2      605.86      697.22    157.02 o 
   0  34   2       20.78       30.77     24.82 o 
   1  34   2       42.99       57.16     25.84 o 
   2  34   2      197.49      168.80     32.26 o 
 -18   1   3      182.66      151.83     20.82 o 
 -17   1   3       66.77       57.16     16.06 o 
 -16   1   3       58.28       36.69     12.34 o 
 -15   1   3       29.58       36.53     11.98 o 
 -14   1   3       62.75       57.64     12.20 o 
 -13   1   3      132.04      134.72     13.53 o 
 -12   1   3      687.14      643.30     21.66 o 
 -11   1   3       18.31       26.70      9.70 o 
 -10   1   3       51.67       28.05      9.74 o 
  -9   1   3       66.13       92.79      9.63 o 
  -8   1   3     1086.34     1026.56     21.25 o 
  -7   1   3     1206.06     1420.84     24.26 o 
  -6   1   3     2761.84     2764.43     39.97 o 
  -5   1   3       11.83       16.31      3.79 o 
  -3   1   3      532.01      562.76     29.65 o 
  -2   1   3      270.41      240.64      8.35 o 
  -1   1   3     4518.56     4465.74     63.81 o 
   0   1   3      792.77      750.62     14.87 o 
   1   1   3        0.00        0.74      2.76 o 
   2   1   3     1883.77     2055.34     63.46 o 
   4   1   3      135.03      184.22     17.39 o 
   5   1   3     1690.10     1649.78     50.06 o 
   6   1   3      171.83      193.99      7.97 o 
   7   1   3        1.24        0.26      4.24 o 
   8   1   3      619.45      661.81     14.15 o 
   9   1   3      166.81      187.89     11.99 o 
  10   1   3      931.91      928.57     31.27 o 
  11   1   3     5211.64     5173.91     91.39 o 
  12   1   3      313.92      327.58     28.55 o 
  13   1   3       46.85       44.98     14.61 o 
  14   1   3      483.75      528.58     29.35 o 
  15   1   3      133.35       66.30     20.76 o 
  16   1   3      449.18      433.24     34.72 o 
  17   1   3      108.30       41.78     39.81 o 
 -18   2   3       52.03       47.61     26.08 o 
 -17   2   3      248.79      251.04     21.02 o 
 -16   2   3      146.03      145.44     15.29 o 
 -15   2   3        1.28       21.51     11.00 o 
 -14   2   3      718.97      689.90     23.45 o 
 -13   2   3       46.05       40.10     11.13 o 
 -12   2   3       79.30       61.50     11.40 o 
 -11   2   3       49.14       73.19     10.50 o 
 -10   2   3       69.73       69.83     10.24 o 
  -9   2   3      262.89      274.57     13.26 o 
  -8   2   3      361.25      302.15     12.35 o 
  -7   2   3     1429.95     1470.34     24.70 o 
  -6   2   3      947.06     1001.65     25.57 o 
  -5   2   3       68.44       60.42      5.40 o 
  -4   2   3        3.46        8.36      3.43 o 
  -3   2   3      253.78      187.04     25.12 o 
  -2   2   3     1870.10     1710.17     33.63 o 
  -1   2   3       27.01       37.99      7.02 o 
   0   2   3       63.69      135.77      5.81 o 
   1   2   3     3282.38     3378.24     67.73 o 
   2   2   3      801.67      968.02     26.04 o 
   3   2   3      359.34      469.97     57.96 o 
   4   2   3     5368.81     5866.27     85.86 o 
   5   2   3        3.67        4.67      4.47 o 
   6   2   3        0.34       14.61      3.78 o 
   7   2   3     3646.68     3586.79     50.90 o 
   8   2   3      335.11      370.61     10.31 o 
   9   2   3       13.53        8.91      6.87 o 
  10   2   3     2527.22     2540.40     53.26 o 
  11   2   3      302.31      292.04     23.60 o 
  12   2   3      528.73      533.29     27.25 o 
  13   2   3      716.16      691.50     30.63 o 
  14   2   3      730.81      719.28     36.38 o 
  15   2   3      126.05      114.12     21.40 o 
  16   2   3      168.61      181.09     25.90 o 
  17   2   3       25.95       34.01     23.93 o 
 -18   3   3       30.83       43.58     24.51 o 
 -17   3   3       58.93       43.13     19.88 o 
 -16   3   3        5.80        1.94     12.74 o 
 -15   3   3       33.57       21.89     11.37 o 
 -14   3   3      804.06      819.19     26.47 o 
 -13   3   3        1.69        7.70     11.68 o 
 -12   3   3      780.20      768.33     23.35 o 
 -11   3   3        1.54       -9.18      9.18 o 
 -10   3   3       84.11       69.38     10.02 o 
  -9   3   3       64.32       75.27      9.32 o 
  -8   3   3       17.95       -4.65      6.30 o 
  -7   3   3      419.38      380.65     13.55 o 
  -6   3   3      451.05      451.81     12.92 o 
  -5   3   3     1601.48     1740.48     36.32 o 
  -3   3   3     2580.70     2745.91     62.57 o 
  -2   3   3      612.34      739.42     14.36 o 
  -1   3   3    11056.05    11159.60    135.37 o 
   0   3   3      753.06      866.99     16.24 o 
   1   3   3     7371.86     7644.12    103.00 o 
   2   3   3    19987.31    20976.92    326.54 o 
   3   3   3        7.13        0.13      4.08 o 
   4   3   3      431.92      474.90     12.40 o 
   5   3   3     4205.20     4870.03     66.75 o 
   6   3   3      506.47      475.85     15.54 o 
   7   3   3       35.16       61.35      5.54 o 
   8   3   3      873.35      849.57     26.07 o 
   9   3   3     1447.32     1317.79     31.19 o 
  10   3   3       85.62      107.14     11.50 o 
  11   3   3      955.31      827.35     31.50 o 
  12   3   3        3.08       -5.96     11.37 o 
  13   3   3      176.13      189.28     19.18 o 
  14   3   3      275.68      290.56     27.47 o 
  15   3   3       12.26       -3.99     16.29 o 
  16   3   3       17.14       23.91     21.36 o 
  17   3   3      412.04      432.64     38.69 o 
 -18   4   3       39.19       42.79     21.03 o 
 -17   4   3       33.71       31.79     15.32 o 
 -16   4   3        3.87        1.30     12.23 o 
 -15   4   3        0.01       -4.13     12.35 o 
 -14   4   3       35.80       42.68     11.94 o 
 -13   4   3     2802.60     2698.08     45.47 o 
 -12   4   3      414.33      423.39     19.01 o 
 -11   4   3        1.24       -5.34      8.68 o 
 -10   4   3      142.65      133.26     11.46 o 
  -9   4   3      406.33      434.92     16.81 o 
  -8   4   3      410.85      439.35     15.70 o 
  -7   4   3      366.05      391.54     13.75 o 
  -6   4   3      581.53      569.11     14.25 o 
  -5   4   3        9.87        5.46      3.75 o 
  -4   4   3      504.80      497.34     24.81 o 
  -3   4   3     4126.78     2301.98     73.05 o 
  -2   4   3     1572.12     1870.62     35.24 o 
  -1   4   3        3.92        5.83      2.88 o 
   0   4   3     1014.75     1031.62     23.53 o 
   1   4   3     4322.63     4471.51     63.93 o 
   2   4   3       32.99       28.90      6.09 o 
   3   4   3     2100.29     2127.55     49.63 o 
   4   4   3     8690.81     9194.74    118.27 o 
   5   4   3    11648.51    12470.86    158.81 o 
   6   4   3       74.11       61.70      7.55 o 
   7   4   3       51.50       38.27      7.00 o 
   8   4   3        1.93        0.27      3.98 o 
   9   4   3       85.00       81.97      8.57 o 
  10   4   3        9.44        4.28      8.46 o 
  11   4   3       18.96       29.12     12.64 o 
  12   4   3      192.07      213.33     19.46 o 
  13   4   3        6.89      -10.56     15.84 o 
  14   4   3       18.50       15.16     16.05 o 
  15   4   3       10.47        0.29     16.57 o 
  16   4   3      325.92      347.02     38.93 o 
  17   4   3      498.04      453.95     36.54 o 
 -18   5   3       10.27        6.72     15.87 o 
 -17   5   3        7.60       -2.22     17.31 o 
 -16   5   3       82.48       89.35     12.92 o 
 -15   5   3       13.65       33.02     11.18 o 
 -14   5   3        0.31       -8.46     10.21 o 
 -13   5   3        4.46        9.92     10.12 o 
 -12   5   3      411.27      440.58     18.92 o 
 -11   5   3      601.14      526.30     19.00 o 
 -10   5   3     3016.53     2993.20     48.78 o 
  -9   5   3       33.30       20.62      8.84 o 
  -8   5   3     4809.88     4648.08     97.25 o 
  -7   5   3       64.15       68.37      7.43 o 
  -6   5   3     3093.89     2915.43     39.57 o 
  -5   5   3      180.97      141.86      8.21 o 
  -4   5   3      225.42      198.12     15.37 o 
  -3   5   3     1338.91     1202.65     89.84 o 
  -2   5   3     1814.75     1900.40     31.35 o 
  -1   5   3     5230.77     5503.08     64.03 o 
   0   5   3     8024.51     8184.38     92.41 o 
   1   5   3       69.32       92.66      5.99 o 
   2   5   3     5205.49     5367.31    121.17 o 
   3   5   3     2549.54     2664.68     77.16 o 
   4   5   3     2004.76     2029.88     40.58 o 
   5   5   3       33.33       49.97      6.21 o 
   6   5   3        0.23        8.02      5.57 o 
   7   5   3      125.51       92.07      9.83 o 
   8   5   3       22.24       18.31      5.81 o 
   9   5   3      213.49      261.93     11.82 o 
  10   5   3      176.39      188.32     13.76 o 
  11   5   3      361.65      307.06     20.86 o 
  12   5   3      841.00      857.54     58.35 o 
  13   5   3        7.34       -1.91     15.46 o 
  14   5   3      732.68      757.18     37.85 o 
  15   5   3        6.63       -6.82     15.99 o 
  16   5   3      209.53      261.37     29.53 o 
  17   5   3      199.83      227.19     29.12 o 
 -18   6   3      101.70      178.61     21.72 o 
 -17   6   3        0.01        2.43     14.98 o 
 -16   6   3       20.21       31.73     13.15 o 
 -15   6   3        0.59       -3.77      9.47 o 
 -14   6   3      297.34      267.88     17.08 o 
 -13   6   3      418.41      409.11     19.03 o 
 -12   6   3      650.60      659.83     21.95 o 
 -11   6   3      146.59      145.41     15.04 o 
 -10   6   3      686.91      733.11     22.44 o 
  -9   6   3        6.09       -5.24      5.24 o 
  -8   6   3       25.17       27.22      7.60 o 
  -7   6   3        2.93        1.27      5.76 o 
  -6   6   3     3784.92     3885.54     50.31 o 
  -5   6   3      295.02      317.19     11.60 o 
  -4   6   3        1.26       -3.05      5.05 o 
  -3   6   3      112.06       65.62      7.06 o 
  -2   6   3       52.87       43.94      6.32 o 
  -1   6   3      709.25      741.05     14.44 o 
   0   6   3      106.44      100.00      5.25 o 
   1   6   3      479.98      465.61     12.20 o 
   2   6   3       10.60       17.03      4.16 o 
   3   6   3      848.48      929.62     29.29 o 
   4   6   3     3759.45     3941.02     70.82 o 
   5   6   3     1351.19     1366.02     24.75 o 
   6   6   3      407.46      358.62     20.32 o 
   7   6   3       41.92       41.89      7.62 o 
   8   6   3       31.67       63.78      7.07 o 
   9   6   3      708.67      686.35     17.75 o 
  10   6   3        2.13        2.58      6.95 o 
  11   6   3      215.30      282.56     18.66 o 
  12   6   3      918.44      901.82     37.82 o 
  13   6   3       76.47       38.72     16.92 o 
  14   6   3      167.42      200.14     24.68 o 
  15   6   3        0.30       -8.28     16.67 o 
  16   6   3        6.87        9.09     18.14 o 
  17   6   3       56.50       55.18     21.02 o 
 -18   7   3       30.79       56.01     28.24 o 
 -17   7   3       44.31       53.73     16.03 o 
 -16   7   3       22.21       31.11     17.70 o 
 -15   7   3      433.89      423.08     19.29 o 
 -14   7   3     1716.89     1606.49     31.94 o 
 -13   7   3       28.83       30.52     10.72 o 
 -12   7   3       13.14        8.83     10.98 o 
 -11   7   3      485.84      474.65     18.73 o 
 -10   7   3      324.88      312.93     22.74 o 
  -9   7   3      673.63      693.25     20.96 o 
  -8   7   3       72.67       66.84      8.81 o 
  -7   7   3     1641.00     1723.00     28.35 o 
  -6   7   3      829.15      805.37     17.50 o 
  -5   7   3     3769.46     3822.22     88.00 o 
  -4   7   3       27.01       32.75      4.98 o 
  -3   7   3      222.07      200.58      9.48 o 
  -2   7   3     2308.57     2471.48     45.58 o 
  -1   7   3     2089.80     2064.50     30.29 o 
   0   7   3     7460.34     7443.84     93.50 o 
   1   7   3      442.91      470.84     12.57 o 
   2   7   3      237.72      322.66      8.57 o 
   3   7   3     1455.29     1531.25     26.77 o 
   4   7   3       51.88       39.95      9.61 o 
   5   7   3     1484.38     1326.94     24.40 o 
   6   7   3       96.65      108.26      8.48 o 
   7   7   3       67.06       77.45      8.53 o 
   8   7   3     2367.70     2171.64     43.94 o 
   9   7   3     3421.73     3235.67     46.48 o 
  10   7   3      101.57       83.54      9.30 o 
  11   7   3      391.43      408.42     22.07 o 
  12   7   3       29.49       28.59     15.61 o 
  13   7   3      246.19      276.19     25.90 o 
  14   7   3     1287.95     1301.27     48.39 o 
  15   7   3      103.96      117.58     22.21 o 
  16   7   3      187.38      250.35     29.55 o 
  17   7   3       45.92       49.12     25.43 o 
 -18   8   3       72.38       63.52     23.97 o 
 -17   8   3        1.82       -5.43     21.71 o 
 -16   8   3       97.97      122.64     17.09 o 
 -15   8   3       49.90       76.50     13.04 o 
 -14   8   3       51.83       38.26     10.97 o 
 -13   8   3        2.04       -7.73      8.96 o 
 -12   8   3      530.88      465.77     17.94 o 
 -11   8   3       77.16       65.32     11.18 o 
 -10   8   3       69.78       78.58     10.80 o 
  -9   8   3      100.70      108.47     10.69 o 
  -8   8   3      231.22      243.54     12.80 o 
  -7   8   3      186.15      243.96     11.76 o 
  -6   8   3      759.87      651.53     17.97 o 
  -5   8   3     2308.03     2654.58     36.15 o 
  -4   8   3      838.26      689.85     14.46 o 
  -3   8   3     1384.34     1596.33     22.92 o 
  -1   8   3     3250.50     3445.44     46.94 o 
   0   8   3      538.70      424.02     10.91 o 
   1   8   3     5715.94     5443.74     78.34 o 
   2   8   3     1360.12     1391.03     25.01 o 
   3   8   3       94.59       81.40      6.64 o 
   4   8   3     2703.78     2801.03     44.78 o 
   5   8   3      515.32      567.30     15.86 o 
   6   8   3      463.69      568.83     17.55 o 
   7   8   3      601.33      615.77     19.73 o 
   8   8   3     1185.77     1246.63     31.38 o 
   9   8   3       82.82      106.28     12.80 o 
  10   8   3      883.82      869.26     24.75 o 
  11   8   3     2035.91     1912.84     44.88 o 
  12   8   3      160.78      158.47     21.02 o 
  13   8   3      183.25      171.86     22.48 o 
  14   8   3       44.45       44.30     17.72 o 
  15   8   3        0.30       -0.28     17.06 o 
  16   8   3        8.27       -0.33     18.09 o 
  17   8   3       63.18       70.92     22.45 o 
 -18   9   3       20.19       56.04     18.52 o 
 -17   9   3       23.62       14.81     16.45 o 
 -16   9   3       23.30       26.08     14.98 o 
 -15   9   3      827.05      800.78     25.85 o 
 -14   9   3        7.38       -2.38     10.18 o 
 -13   9   3       17.90       17.27      9.43 o 
 -12   9   3      691.32      651.88     21.67 o 
 -11   9   3     1012.48      884.55     22.22 o 
 -10   9   3     1896.64     1907.64     31.63 o 
  -9   9   3      532.06      535.53     21.09 o 
  -8   9   3      230.44      269.46     13.37 o 
  -7   9   3     3388.98     3544.78     45.02 o 
  -6   9   3      403.55      347.17     12.82 o 
  -5   9   3      639.38      703.90     15.87 o 
  -4   9   3      588.85      591.84     13.95 o 
  -3   9   3    14415.92    14664.93    161.90 o 
  -2   9   3      279.18      300.87     10.38 o 
  -1   9   3      334.95      285.17      7.69 o 
   0   9   3     3045.32     2978.98     36.97 o 
   1   9   3     1646.38     1703.40     25.78 o 
   2   9   3     3575.91     4038.95     53.49 o 
   3   9   3     1758.62     1708.63     39.54 o 
   4   9   3       84.38       73.31      9.78 o 
   5   9   3       48.93       83.36      8.12 o 
   6   9   3       95.46       87.87      6.74 o 
   7   9   3       64.91       86.25     12.52 o 
   8   9   3     1461.79     1532.59     49.20 o 
   9   9   3      182.95      225.40     16.44 o 
  10   9   3     1289.65     1180.43     33.42 o 
  11   9   3       12.83       17.87     10.86 o 
  12   9   3       27.63       16.78     14.03 o 
  13   9   3     1026.70     1023.69     42.16 o 
  14   9   3       17.81       -5.77     14.98 o 
  15   9   3      796.41      774.46     41.77 o 
  16   9   3      329.65      349.04     32.52 o 
 -18  10   3      477.31      495.68     30.38 o 
 -17  10   3       20.27       69.87     19.53 o 
 -16  10   3      147.81      118.58     17.41 o 
 -15  10   3       47.41       72.42     15.26 o 
 -14  10   3        2.91       -4.22     10.73 o 
 -13  10   3      116.83      103.53     12.97 o 
 -12  10   3      736.29      798.02     23.66 o 
 -11  10   3      492.28      456.97     17.20 o 
 -10  10   3      929.64      904.27     21.74 o 
  -9  10   3     2298.14     2257.60     31.82 o 
  -8  10   3       77.61      103.28      8.03 o 
  -7  10   3      164.22      178.10      8.73 o 
  -6  10   3       83.67       74.97      6.58 o 
  -5  10   3     1772.18     1546.79     22.34 o 
  -4  10   3     1255.29     1519.71     24.18 o 
  -3  10   3      254.49      239.50      9.64 o 
  -2  10   3      501.26      464.24     12.08 o 
  -1  10   3      809.38      965.81     14.56 o 
   0  10   3     1100.35     1173.44     19.43 o 
   1  10   3     2715.07     2922.25     40.64 o 
   2  10   3     1676.16     1726.23     30.05 o 
   3  10   3      411.85      407.20     15.27 o 
   4  10   3      537.16      631.31     20.98 o 
   5  10   3      215.48      195.45     10.70 o 
   6  10   3       44.05       66.56      7.87 o 
   7  10   3       80.43       76.48     11.74 o 
   8  10   3      470.34      534.00     24.80 o 
   9  10   3     1469.05     1515.50     42.44 o 
  10  10   3       16.74       14.64     10.77 o 
  11  10   3        0.33        1.44     10.39 o 
  12  10   3        0.12      -10.70     10.70 o 
  13  10   3      513.76      520.20     33.66 o 
  14  10   3       24.58       18.72     16.88 o 
  15  10   3      546.64      574.54     38.43 o 
  16  10   3      534.86      653.81     45.52 o 
 -17  11   3       63.53       41.14     18.06 o 
 -16  11   3       21.01       22.24     16.37 o 
 -15  11   3       37.23       40.61     14.81 o 
 -14  11   3        5.00        3.38      9.40 o 
 -13  11   3      322.27      301.76     15.88 o 
 -12  11   3        3.88        5.60     12.03 o 
 -11  11   3      281.08      275.31     14.38 o 
 -10  11   3      214.03      205.99     12.72 o 
  -9  11   3      149.64      142.84     10.87 o 
  -8  11   3     1088.40     1053.11     19.65 o 
  -7  11   3      202.48      177.58      9.35 o 
  -6  11   3      654.10      642.28     14.35 o 
  -5  11   3       75.15       86.82      7.83 o 
  -4  11   3      569.15      540.86     14.26 o 
  -3  11   3     2407.82     2288.11     42.60 o 
  -2  11   3       27.40       61.90      6.72 o 
  -1  11   3     4437.98     4527.61     54.26 o 
   0  11   3     3202.00     3266.36     41.08 o 
   1  11   3     3672.60     3878.16     52.54 o 
   2  11   3      361.63      405.66     19.51 o 
   3  11   3     1551.76     1821.08     37.99 o 
   4  11   3      640.57      639.67     25.08 o 
   5  11   3      485.61      452.86     16.98 o 
   6  11   3      423.66      341.74     23.32 o 
   7  11   3     1916.80     1939.04     70.65 o 
   8  11   3     2056.63     1995.88     49.66 o 
   9  11   3      947.87      974.84     34.15 o 
  10  11   3      671.89      610.84     28.28 o 
  11  11   3       45.99       54.34     12.43 o 
  12  11   3      248.14      258.23     20.14 o 
  13  11   3        6.80       -2.75     18.92 o 
  14  11   3        7.01      -15.54     15.54 o 
  15  11   3       43.15       47.04     15.82 o 
  16  11   3       86.26      106.61     19.25 o 
 -17  12   3       25.05       33.03     17.26 o 
 -16  12   3      276.81      315.74     24.69 o 
 -15  12   3       58.42       55.79     16.49 o 
 -14  12   3        0.05        5.37     10.01 o 
 -13  12   3      177.09      202.55     13.86 o 
 -12  12   3      730.27      729.51     21.19 o 
 -11  12   3       38.70       42.79      9.65 o 
 -10  12   3      735.92      707.14     19.93 o 
  -9  12   3      264.73      252.33     13.33 o 
  -8  12   3      113.73      125.32     10.20 o 
  -7  12   3       25.47       29.17      5.93 o 
  -6  12   3       90.41       86.67      6.38 o 
  -5  12   3      623.57      670.46     16.91 o 
  -4  12   3       80.74      103.90      8.19 o 
  -3  12   3      864.85      805.36     16.83 o 
  -2  12   3     3119.76     3134.48     44.79 o 
  -1  12   3     1740.98     1893.85     26.34 o 
   0  12   3       57.19       74.39      5.31 o 
   1  12   3     3231.08     3314.23     52.20 o 
   2  12   3       14.04        0.29      5.50 o 
   3  12   3      976.71     1034.41     26.80 o 
   4  12   3     1144.03     1043.29     27.29 o 
   5  12   3       76.82       97.55     10.14 o 
   6  12   3      463.19      410.30     38.03 o 
   7  12   3     4657.30     4364.75     86.45 o 
   8  12   3      182.65      168.85     16.87 o 
   9  12   3       49.62       43.35     14.96 o 
  10  12   3      821.01      790.37     31.63 o 
  11  12   3       64.39       68.10     13.84 o 
  12  12   3       35.14       27.47     12.48 o 
  13  12   3      444.59      432.28     42.62 o 
  14  12   3      140.73      147.82     18.33 o 
  15  12   3       29.35       23.16     15.35 o 
  16  12   3       33.72       34.73     25.83 o 
 -17  13   3     1146.51     1125.15     39.84 o 
 -16  13   3      797.32      877.94     35.29 o 
 -15  13   3      232.40      175.99     20.18 o 
 -14  13   3       27.41       22.42     10.38 o 
 -13  13   3       12.03       23.03      9.98 o 
 -12  13   3      537.95      511.12     19.37 o 
 -11  13   3     1823.68     1963.25     33.83 o 
 -10  13   3      105.29      106.40     10.63 o 
  -9  13   3      364.55      389.08     19.11 o 
  -8  13   3       17.53        2.04      9.96 o 
  -7  13   3      399.78      346.16     14.85 o 
  -6  13   3      453.43      454.39     17.40 o 
  -5  13   3       23.49        4.33      6.70 o 
  -4  13   3      155.47      138.96      9.34 o 
  -3  13   3     1423.97     1560.58     27.78 o 
  -2  13   3      752.28      813.09     18.55 o 
  -1  13   3      539.47      619.51     13.02 o 
   0  13   3     1508.91     1661.71     22.89 o 
   1  13   3      500.23      465.09     15.49 o 
   2  13   3      135.68      118.30      9.64 o 
   3  13   3      187.54      223.71     14.91 o 
   4  13   3      259.47      258.25     12.89 o 
   5  13   3      146.47      143.37     12.09 o 
   6  13   3       10.75       15.51     11.99 o 
   7  13   3      330.64      323.11     21.23 o 
   8  13   3      540.38      595.06     34.16 o 
   9  13   3      224.98      248.24     20.73 o 
  10  13   3       75.41       68.62     14.71 o 
  11  13   3        8.14       15.07     12.56 o 
  12  13   3      686.01      687.54     38.71 o 
  13  13   3      760.74      757.65     30.69 o 
  14  13   3       18.80       12.85     14.45 o 
  15  13   3      236.57      232.83     22.47 o 
  16  13   3      427.53      405.01     32.31 o 
 -17  14   3      516.48      499.50     30.45 o 
 -16  14   3       10.25        6.47     16.42 o 
 -15  14   3      252.42      313.83     24.43 o 
 -14  14   3      123.86      115.58     17.87 o 
 -13  14   3      249.19      233.66     15.13 o 
 -12  14   3      501.56      542.41     19.93 o 
 -11  14   3       20.20       22.09      9.15 o 
 -10  14   3       77.51       76.90     10.08 o 
  -9  14   3      709.28      697.64     30.59 o 
  -8  14   3       45.96       46.40      8.56 o 
  -7  14   3      495.11      525.16     17.72 o 
  -6  14   3      682.29      687.73     22.61 o 
  -5  14   3      104.70      102.52      9.54 o 
  -4  14   3     1687.06     1810.91     32.37 o 
  -3  14   3       41.83       48.36      8.20 o 
  -2  14   3     1365.47     1491.60     28.09 o 
  -1  14   3     3328.11     3040.50     39.57 o 
   0  14   3     3375.84     3466.29     45.13 o 
   1  14   3       79.90       90.16      8.07 o 
   2  14   3     1474.89     1401.35     35.60 o 
   3  14   3      210.52      228.26     12.99 o 
   4  14   3      321.11      343.62     19.04 o 
   5  14   3      985.24     1001.98     30.59 o 
   6  14   3     2413.60     2426.78     53.01 o 
   7  14   3     4041.74     3996.50     83.23 o 
   8  14   3     1702.22     1755.24     39.65 o 
   9  14   3       31.57       28.27     12.01 o 
  10  14   3      409.68      426.58     21.86 o 
  11  14   3       59.90       64.39     13.21 o 
  12  14   3      927.75      971.83     28.80 o 
  13  14   3      683.27      738.43     47.97 o 
  14  14   3      337.42      395.59     38.47 o 
  15  14   3       34.06       33.22     23.78 o 
 -16  15   3        0.33       16.54     16.71 o 
 -15  15   3        1.89        5.29     15.66 o 
 -14  15   3       80.30      102.95     17.48 o 
 -13  15   3       80.85       70.98     12.11 o 
 -12  15   3        0.56        8.01      9.16 o 
 -11  15   3      381.45      323.32     15.95 o 
 -10  15   3     1222.15     1247.59     25.94 o 
  -9  15   3      701.67      747.33     20.35 o 
  -8  15   3       48.96       36.97      8.71 o 
  -7  15   3       11.89        9.59      8.13 o 
  -6  15   3       39.65       23.47      8.10 o 
  -5  15   3        0.30        7.81      7.22 o 
  -4  15   3      197.06      209.42     12.65 o 
  -3  15   3       63.42       51.17      8.82 o 
  -2  15   3      600.54      652.54     18.12 o 
  -1  15   3      667.69      646.98     14.34 o 
   0  15   3      427.19      515.85     17.50 o 
   1  15   3       53.01       49.40      7.86 o 
   2  15   3       42.16       39.94      8.67 o 
   3  15   3      146.37      136.93     15.83 o 
   4  15   3        4.68       13.93      7.89 o 
   5  15   3     1704.31     1651.30     34.28 o 
   6  15   3     1771.89     1852.97     45.41 o 
   7  15   3      848.38      783.79     28.67 o 
   8  15   3      386.97      367.47     19.98 o 
   9  15   3       77.30      101.45     13.24 o 
  10  15   3       32.15       28.93     11.10 o 
  11  15   3       18.00       23.45     11.66 o 
  12  15   3      126.64      136.33     15.38 o 
  13  15   3      305.62      357.08     21.20 o 
  14  15   3       35.00        5.18     18.81 o 
  15  15   3       13.23       15.75     18.94 o 
 -16  16   3       11.79       36.99     20.06 o 
 -15  16   3       15.07        8.53     18.84 o 
 -14  16   3       61.54       70.13     17.05 o 
 -13  16   3       95.34       72.73     13.12 o 
 -12  16   3      256.99      212.47     15.25 o 
 -11  16   3     1365.44     1410.78     28.73 o 
 -10  16   3      482.99      493.26     18.32 o 
  -9  16   3      216.40      168.51     11.99 o 
  -8  16   3        5.22       -7.81      7.81 o 
  -7  16   3      157.97      118.23     10.64 o 
  -6  16   3      144.67      151.96     11.84 o 
  -5  16   3       51.37       36.49      9.79 o 
  -4  16   3       93.01       93.95     10.81 o 
  -3  16   3       89.67       97.74     10.25 o 
  -2  16   3      141.82      183.76     11.53 o 
  -1  16   3      647.15      613.73     18.97 o 
   0  16   3      319.35      347.45     15.24 o 
   1  16   3      134.09      126.73     11.00 o 
   2  16   3      123.02      119.57     11.38 o 
   3  16   3        0.01        2.70      8.21 o 
   4  16   3      421.68      385.88     16.96 o 
   5  16   3     1969.38     1911.23     43.17 o 
   6  16   3      475.20      433.54     23.53 o 
   7  16   3      241.78      265.18     33.19 o 
   8  16   3       42.27       28.13     11.72 o 
   9  16   3      526.28      510.72     23.61 o 
  10  16   3       52.09       32.73     12.07 o 
  11  16   3      327.12      364.32     21.92 o 
  12  16   3      421.74      469.42     25.62 o 
  13  16   3       23.21        4.44     14.42 o 
  14  16   3       22.71       34.10     19.48 o 
  15  16   3        8.63      -22.05     22.05 o 
 -16  17   3       12.45       42.24     18.09 o 
 -15  17   3       65.11       38.62     17.70 o 
 -14  17   3       71.68       78.87     17.63 o 
 -13  17   3        1.32       10.01     10.59 o 
 -12  17   3       24.57       36.35     11.05 o 
 -11  17   3       21.76       31.19     10.44 o 
 -10  17   3       62.37       62.92     10.61 o 
  -9  17   3       26.22       36.44      9.36 o 
  -8  17   3       15.18        0.55      8.06 o 
  -7  17   3      197.97      232.04     14.08 o 
  -6  17   3     1405.10     1354.38     30.52 o 
  -5  17   3       80.03      111.57     11.91 o 
  -4  17   3     1230.05     1247.22     27.71 o 
  -3  17   3      193.36      185.24     12.44 o 
  -2  17   3      864.81      968.11     23.02 o 
  -1  17   3      478.10      533.30     27.91 o 
   0  17   3       91.77       99.74     10.74 o 
   1  17   3      883.87     1011.27     29.84 o 
   2  17   3       94.70      104.20     11.44 o 
   3  17   3       81.72       82.73     10.73 o 
   4  17   3     5585.65     5646.51     87.15 o 
   5  17   3      143.82      151.40     13.18 o 
   6  17   3      681.91      636.83     27.22 o 
   7  17   3       14.71       22.91     12.12 o 
   8  17   3      134.14      132.49     17.67 o 
   9  17   3      557.36      635.10     28.29 o 
  10  17   3      170.84      169.64     17.20 o 
  11  17   3       11.98       36.42     12.67 o 
  12  17   3       19.29       20.98     26.07 o 
  13  17   3       41.00       48.63     16.13 o 
  14  17   3       76.49       60.78     20.62 o 
  15  17   3       49.66       43.37     31.24 o 
 -16  18   3      181.27      168.13     22.23 o 
 -15  18   3       35.80       45.21     17.75 o 
 -14  18   3       16.45       12.60     15.32 o 
 -13  18   3        1.52        3.69     14.37 o 
 -12  18   3        3.05        1.56     10.24 o 
 -11  18   3       17.23       42.72     12.84 o 
 -10  18   3      288.70      268.74     16.21 o 
  -9  18   3       69.24       57.65     10.05 o 
  -8  18   3      447.66      442.41     16.90 o 
  -7  18   3        7.00       -4.32      9.75 o 
  -6  18   3      152.18      184.59     14.71 o 
  -5  18   3      675.14      710.73     22.87 o 
  -4  18   3       76.64       55.95     10.66 o 
  -3  18   3       18.12        7.71      8.76 o 
  -2  18   3      315.57      281.41     14.37 o 
  -1  18   3      101.20       95.76     16.36 o 
   0  18   3     1021.87     1054.45     30.33 o 
   1  18   3       34.13       26.03     13.79 o 
   2  18   3     1001.95      997.65     27.29 o 
   3  18   3      388.08      340.95     31.15 o 
   4  18   3        9.28       29.47     10.22 o 
   5  18   3     1322.00     1358.73     38.69 o 
   6  18   3      280.88      266.54     20.31 o 
   7  18   3        8.30       14.16     12.02 o 
   8  18   3      169.91      157.43     22.99 o 
   9  18   3      825.74      849.50     32.66 o 
  10  18   3     1130.06     1065.09     37.33 o 
  11  18   3        3.29        0.40     14.54 o 
  12  18   3      264.83      290.32     29.98 o 
  13  18   3      200.58      193.13     23.95 o 
  14  18   3       20.57       21.81     30.22 o 
 -15  19   3      227.43      282.47     25.16 o 
 -14  19   3      111.64      135.40     19.93 o 
 -13  19   3      254.02      228.56     28.05 o 
 -12  19   3      185.42      156.52     14.70 o 
 -11  19   3       67.13       54.73     11.84 o 
 -10  19   3      106.79       85.64     11.95 o 
  -9  19   3      774.75      732.20     24.86 o 
  -8  19   3      795.50      732.19     22.40 o 
  -7  19   3      174.74      193.77     15.01 o 
  -6  19   3      115.36      113.68     13.79 o 
  -5  19   3      265.77      255.87     15.64 o 
  -4  19   3     2064.02     2097.41     39.12 o 
  -3  19   3      816.41      893.35     24.01 o 
  -2  19   3       55.81       39.09      9.48 o 
  -1  19   3       23.97       33.70     13.37 o 
   0  19   3       30.63       48.45     11.00 o 
   1  19   3      833.88      885.77     26.38 o 
   2  19   3      781.40      800.69     38.79 o 
   3  19   3       21.41       40.08     10.82 o 
   4  19   3       20.16       12.62      9.99 o 
   5  19   3      227.03      229.89     19.12 o 
   6  19   3      527.26      553.91     26.61 o 
   7  19   3      121.11      125.85     16.28 o 
   8  19   3      323.32      253.99     20.95 o 
   9  19   3       67.37       64.93     20.07 o 
  10  19   3      106.68       60.30     29.13 o 
  11  19   3      342.58      323.95     29.77 o 
  12  19   3       38.89       21.45     20.00 o 
  13  19   3       10.74      -14.97     21.59 o 
  14  19   3       90.67       94.52     55.57 o 
 -15  20   3       68.99      101.05     22.94 o 
 -14  20   3        0.03       14.14     16.25 o 
 -13  20   3       21.98       31.18     15.48 o 
 -12  20   3      120.39       71.64     12.88 o 
 -11  20   3      107.47      129.04     20.26 o 
 -10  20   3       11.46       -3.12     14.52 o 
  -9  20   3       14.71       -7.49     10.65 o 
  -8  20   3       31.10       11.59      9.95 o 
  -7  20   3       94.35       65.64     11.99 o 
  -6  20   3      235.22      155.01     14.20 o 
  -5  20   3      686.63      675.07     36.39 o 
  -4  20   3     1959.68     1998.74     38.39 o 
  -3  20   3        2.43        1.22      9.06 o 
  -2  20   3      115.57      128.27     12.27 o 
  -1  20   3       77.31       69.22     12.06 o 
   0  20   3      765.20      797.45     30.66 o 
   1  20   3     1520.89     1463.61     34.77 o 
   2  20   3      586.17      687.76     24.70 o 
   3  20   3     1506.70     1552.33     36.12 o 
   4  20   3      732.84      678.97     23.99 o 
   5  20   3      571.89      595.31     37.85 o 
   6  20   3      582.03      620.21     28.85 o 
   7  20   3     2904.80     2925.52     65.64 o 
   8  20   3        5.81       -4.20     16.15 o 
   9  20   3      201.54      235.94     26.57 o 
  10  20   3       39.30       28.89     19.20 o 
  11  20   3       35.31        2.02     18.19 o 
  12  20   3       55.22       53.55     28.06 o 
  13  20   3       37.92       11.39     18.99 o 
  14  20   3       55.42      -17.39     25.98 o 
 -15  21   3      368.16      391.55     71.89 o 
 -14  21   3       27.27       33.06     16.61 o 
 -13  21   3      272.91      319.93     24.77 o 
 -12  21   3       24.71       25.08     13.33 o 
 -11  21   3        5.49       12.80     11.91 o 
 -10  21   3      127.15      132.06     15.45 o 
  -9  21   3       39.89       43.42     12.62 o 
  -8  21   3      553.80      547.47     22.63 o 
  -7  21   3       37.26       25.45     11.95 o 
  -6  21   3      105.09      111.41     13.07 o 
  -5  21   3     1291.46     1202.45     29.43 o 
  -4  21   3      312.09      266.59     16.04 o 
  -3  21   3      931.47      904.92     24.63 o 
  -2  21   3       18.75        2.51     10.90 o 
  -1  21   3      103.26       97.93     15.19 o 
   0  21   3        1.28       -5.16     19.91 o 
   1  21   3     4104.96     4042.39     79.59 o 
   2  21   3      391.88      346.85     28.34 o 
   3  21   3      911.13     1005.30     28.99 o 
   4  21   3       28.94       40.89     13.55 o 
   5  21   3        0.99      -10.45     13.70 o 
   6  21   3       88.91       69.84     42.24 o 
   7  21   3      250.68      212.37     26.61 o 
   8  21   3      215.00      191.19     26.42 o 
   9  21   3      155.68      200.10     49.26 o 
  10  21   3       36.34       18.75     20.39 o 
  11  21   3      459.65      449.95     35.92 o 
  12  21   3       30.79        5.54     21.45 o 
  13  21   3        8.02      -17.81     17.81 o 
 -14  22   3       50.39       70.04     18.48 o 
 -13  22   3       62.18       59.45     17.55 o 
 -12  22   3        4.82       -7.75     14.23 o 
 -11  22   3       87.08       95.57     15.27 o 
 -10  22   3        0.76       -0.41     11.00 o 
  -9  22   3        8.39       18.14     11.81 o 
  -8  22   3       89.95       80.17     13.36 o 
  -7  22   3     1509.62     1540.96     35.11 o 
  -6  22   3      489.24      420.64     20.19 o 
  -5  22   3     1367.56     1185.47     29.82 o 
  -4  22   3      429.70      408.29     19.08 o 
  -3  22   3       94.26      136.36     16.89 o 
  -2  22   3     1459.02     1568.98     36.90 o 
  -1  22   3      104.57       93.71     18.03 o 
   0  22   3     3651.39     3636.07     74.48 o 
   1  22   3        9.72       -6.48     17.64 o 
   2  22   3       78.34       75.64     13.39 o 
   3  22   3       82.51       66.64     12.57 o 
   4  22   3        5.31       11.31     10.66 o 
   5  22   3      209.45      245.48     26.95 o 
   6  22   3      799.44      796.94     40.72 o 
   7  22   3       40.01       20.12     18.49 o 
   8  22   3        8.18        1.05     22.25 o 
   9  22   3      455.15      439.48     33.94 o 
  10  22   3      108.26      173.39     30.38 o 
  11  22   3        7.85        7.60     28.97 o 
  12  22   3        1.09      -11.94     20.10 o 
  13  22   3        0.01      -30.99     30.99 o 
 -14  23   3      149.97      179.12     21.97 o 
 -13  23   3       17.99       -1.62     15.79 o 
 -12  23   3       65.00       98.60     18.54 o 
 -11  23   3      101.19       83.34     14.73 o 
 -10  23   3      302.39      261.95     19.15 o 
  -9  23   3      263.40      264.12     18.73 o 
  -8  23   3       57.52       73.79     13.53 o 
  -7  23   3      198.65      171.49     15.54 o 
  -6  23   3      906.32      861.32     26.70 o 
  -5  23   3       71.58       85.01     15.65 o 
  -4  23   3       10.51       17.04      9.94 o 
  -3  23   3      119.47      122.04     14.76 o 
  -2  23   3      719.43      732.04     25.83 o 
  -1  23   3      253.46      255.65     21.59 o 
   0  23   3       37.57       47.40     15.20 o 
   1  23   3      160.01      181.91     19.03 o 
   2  23   3        1.83        9.37     27.18 o 
   3  23   3      681.27      711.38     26.21 o 
   4  23   3       43.01       56.73     15.55 o 
   5  23   3      181.70      167.95     24.87 o 
   6  23   3      270.27      268.54     36.49 o 
   7  23   3       26.29       25.00     21.18 o 
   8  23   3      550.62      538.80     37.76 o 
   9  23   3       46.09       54.06     34.30 o 
  10  23   3        8.88       -8.91     21.76 o 
  11  23   3       66.16       52.01     23.89 o 
  12  23   3        0.33      -20.50     20.50 o 
 -13  24   3       31.21       53.11     17.92 o 
 -12  24   3       13.87        2.68     21.13 o 
 -11  24   3        0.36        0.10     13.51 o 
 -10  24   3        3.51       -1.79     11.99 o 
  -9  24   3      276.84      341.34     20.82 o 
  -8  24   3      385.66      440.31     22.27 o 
  -7  24   3      257.92      284.57     18.47 o 
  -6  24   3       51.26       44.08     12.49 o 
  -5  24   3      571.55      610.30     33.70 o 
  -4  24   3     1276.92     1275.91     31.34 o 
  -3  24   3      261.61      302.73     30.73 o 
  -2  24   3       20.63       44.92     15.40 o 
  -1  24   3      552.25      519.12     27.69 o 
   0  24   3       53.79       37.19     15.32 o 
   1  24   3       32.11       17.69     20.82 o 
   2  24   3      457.67      480.16     27.51 o 
   3  24   3        7.63      -17.82     17.82 o 
   4  24   3        4.08       -4.22     18.35 o 
   5  24   3        0.69       -6.17     18.72 o 
   6  24   3      766.83      820.67     43.34 o 
   7  24   3      120.50      132.44     28.14 o 
   8  24   3        4.32      -19.23     28.61 o 
   9  24   3        6.90       11.67     21.10 o 
  10  24   3      301.97      219.35     30.43 o 
  11  24   3      414.24      438.86     38.35 o 
  12  24   3      330.04      278.11     69.90 o 
 -13  25   3       18.90       17.95     23.16 o 
 -12  25   3      165.12      225.71     22.51 o 
 -11  25   3       66.98       73.39     17.70 o 
 -10  25   3        5.95       22.48     13.53 o 
  -9  25   3      195.51      185.82     17.34 o 
  -8  25   3      386.91      364.15     21.08 o 
  -7  25   3      772.16      776.12     30.67 o 
  -6  25   3        0.30        1.84     18.98 o 
  -5  25   3      574.74      655.69     23.82 o 
  -4  25   3       45.88       71.47     18.30 o 
  -3  25   3      153.47      132.60     20.31 o 
  -2  25   3        0.84       -0.10     14.54 o 
  -1  25   3      656.93      712.71     41.40 o 
   0  25   3      128.47      135.50     19.16 o 
   1  25   3       48.21       48.36     16.33 o 
   2  25   3       78.96       51.86     16.57 o 
   3  25   3      224.89      248.16     22.13 o 
   4  25   3      508.51      512.54     37.68 o 
   5  25   3      489.72      472.63     36.50 o 
   6  25   3      390.53      383.46     58.39 o 
   7  25   3      160.07      179.38     41.32 o 
   8  25   3       66.08       16.96     23.06 o 
   9  25   3       83.37       82.85     25.28 o 
  10  25   3        0.68      -38.22     38.22 o 
  11  25   3     1664.84     1665.88     73.34 o 
 -12  26   3       18.23       57.12     19.99 o 
 -11  26   3        1.81       14.15     15.52 o 
 -10  26   3       39.33       19.26     14.84 o 
  -9  26   3       11.20       34.02     13.02 o 
  -8  26   3       86.69       78.45     16.62 o 
  -7  26   3       26.42       41.41     12.94 o 
  -6  26   3       25.59       25.49     11.71 o 
  -5  26   3       12.24       21.15     18.08 o 
  -4  26   3       34.40       21.48     13.81 o 
  -3  26   3      372.12      344.46     33.45 o 
  -2  26   3       64.66       74.26     18.01 o 
  -1  26   3       53.86       54.81     17.33 o 
   0  26   3      662.80      689.63     32.32 o 
   1  26   3       25.24       15.09     19.57 o 
   2  26   3      967.48      963.76     36.61 o 
   3  26   3       24.54       -0.18     17.94 o 
   4  26   3        0.00      -17.78     17.78 o 
   5  26   3      613.30      675.29     42.61 o 
   6  26   3      110.29      143.82     27.20 o 
   7  26   3      136.48      168.31     52.20 o 
   8  26   3      453.47      466.78     80.10 o 
   9  26   3        3.07      -29.33     30.44 o 
  10  26   3       93.57       94.29     51.20 o 
  11  26   3       38.84       20.64     25.20 o 
 -11  27   3       16.29       40.00     16.67 o 
 -10  27   3      611.53      636.33     27.95 o 
  -9  27   3      288.62      272.04     19.92 o 
  -8  27   3        9.83       -2.52     11.74 o 
  -7  27   3        7.09       15.16     17.22 o 
  -6  27   3       15.76       31.86     14.48 o 
  -5  27   3      110.73       95.00     19.46 o 
  -4  27   3       31.13       22.39     17.08 o 
  -3  27   3       86.90       90.34     25.38 o 
  -2  27   3        2.20        3.76     30.18 o 
  -1  27   3      219.81      243.31     23.52 o 
   0  27   3        3.91        0.29     15.13 o 
   1  27   3       22.79       16.96     15.98 o 
   2  27   3        5.53        8.37     17.14 o 
   3  27   3        4.72       -6.04     15.51 o 
   4  27   3       39.00       20.82     22.20 o 
   5  27   3       11.38       51.68     23.71 o 
   6  27   3        0.00      -21.50     21.50 o 
   7  27   3       47.16       52.54     60.86 o 
   8  27   3       65.84       31.38     25.53 o 
   9  27   3       16.89      -12.45     22.22 o 
  10  27   3       79.16       58.46     27.67 o 
 -11  28   3       43.76       53.49     17.52 o 
 -10  28   3       44.70       50.37     15.27 o 
  -9  28   3      265.64      295.08     21.11 o 
  -8  28   3        9.43       31.15     16.58 o 
  -7  28   3       24.04       16.52     15.99 o 
  -6  28   3       11.85       17.97     13.85 o 
  -5  28   3      165.33      176.96     22.66 o 
  -4  28   3      302.06      292.54     26.62 o 
  -3  28   3        2.62       24.44     17.25 o 
  -2  28   3       13.83       13.22     26.87 o 
  -1  28   3      315.61      362.25     32.61 o 
   0  28   3       18.77      -17.27     17.33 o 
   1  28   3      147.32      156.70     21.76 o 
   2  28   3      718.77      785.00     35.54 o 
   3  28   3      303.27      349.40     34.70 o 
   4  28   3        0.51      -20.00     20.00 o 
   5  28   3        3.26      -22.04     22.04 o 
   6  28   3       41.37       36.30     24.15 o 
   7  28   3        0.01        4.59     24.00 o 
   8  28   3       64.94      136.26     31.84 o 
   9  28   3        5.40      -20.36     24.03 o 
 -10  29   3      106.71      117.57     23.33 o 
  -9  29   3       11.73       48.22     17.40 o 
  -8  29   3      314.51      321.12     24.21 o 
  -7  29   3      166.56      149.83     18.73 o 
  -6  29   3        3.73       11.11     17.76 o 
  -5  29   3      124.54      122.99     35.82 o 
  -4  29   3       13.53       -2.80     16.27 o 
  -3  29   3      177.71      194.85     24.16 o 
  -2  29   3      845.15      859.10     38.38 o 
  -1  29   3       37.56       22.65     17.24 o 
   0  29   3      621.48      622.58     34.71 o 
   1  29   3        7.02      -10.91     15.58 o 
   2  29   3       56.43       88.52     19.87 o 
   3  29   3        7.38      -20.26     20.26 o 
   4  29   3       24.94      -15.05     23.23 o 
   5  29   3       93.74       62.70     46.57 o 
   6  29   3      141.52       81.12     45.36 o 
   7  29   3      128.67      102.43     36.68 o 
   8  29   3      266.38      277.87     35.87 o 
  -9  30   3       54.50      107.09     18.89 o 
  -8  30   3      101.82       88.89     22.71 o 
  -7  30   3       81.97       72.40     21.25 o 
  -6  30   3      107.75      131.69     24.80 o 
  -5  30   3      595.50      636.25     37.28 o 
  -4  30   3       12.95        5.32     18.05 o 
  -3  30   3       74.45       67.83     34.06 o 
  -2  30   3        3.24        6.85     18.57 o 
  -1  30   3        2.06        5.17     17.29 o 
   0  30   3      357.86      402.68     43.09 o 
   1  30   3       61.07       64.56     19.75 o 
   2  30   3       81.41      102.27     20.99 o 
   3  30   3       40.98        9.30     23.34 o 
   4  30   3       41.05       29.10     26.07 o 
   5  30   3       50.51       10.84     26.03 o 
   6  30   3      187.46      137.81     30.32 o 
   7  30   3       19.85        6.07     24.14 o 
   8  30   3        7.56       23.54     29.24 o 
  -8  31   3        2.35        2.80     19.57 o 
  -7  31   3        1.43       17.51     20.23 o 
  -6  31   3       10.52       27.32     20.73 o 
  -5  31   3      114.11       73.89     22.73 o 
  -4  31   3       41.74       55.29     20.69 o 
  -3  31   3      120.68      100.17     22.54 o 
  -2  31   3        1.89       -2.04     18.40 o 
  -1  31   3      495.74      451.67     32.40 o 
   0  31   3        7.30       34.95     19.01 o 
   1  31   3      119.41      117.56     23.23 o 
   2  31   3       44.12        6.78     25.90 o 
   3  31   3      355.63      310.52     36.47 o 
   4  31   3      103.61       67.04     37.41 o 
   5  31   3       73.19        6.52     33.82 o 
   6  31   3        0.00      -25.66     50.23 o 
   7  31   3       13.50      -37.86     37.86 o 
  -7  32   3       26.62       22.24     20.58 o 
  -6  32   3      156.78      171.34     30.48 o 
  -5  32   3      117.17      169.34     25.93 o 
  -4  32   3       58.61       19.81     20.94 o 
  -3  32   3       55.56       40.69     20.90 o 
  -2  32   3       28.01       24.26     20.56 o 
  -1  32   3        7.77        6.95     25.03 o 
   0  32   3      750.38      784.67     40.06 o 
   1  32   3       41.31       26.39     20.30 o 
   2  32   3      326.64      329.40     38.87 o 
   3  32   3        2.17      -24.13     41.21 o 
   4  32   3      283.22      274.81     36.65 o 
   5  32   3       11.11       -6.06     25.92 o 
  -5  33   3       64.04       54.05     22.65 o 
  -4  33   3        2.06      -19.57     19.57 o 
  -3  33   3       16.32       -5.78     20.04 o 
  -2  33   3       96.61       42.85     22.13 o 
  -1  33   3       20.45      -19.35     19.35 o 
   0  33   3      381.29      367.61     31.95 o 
   1  33   3        6.68       -3.28     19.66 o 
   2  33   3      274.51      294.31     37.83 o 
   3  33   3      632.45      690.65     49.57 o 
   4  33   3       14.56      -22.63     22.63 o 
  -2  34   3      101.30      119.15     24.70 o 
  -1  34   3        1.22      -19.59     19.59 o 
   0  34   3       18.10      -10.41     20.08 o 
   1  34   3      383.81      411.22     41.61 o 
 -18   0   4        4.39       22.70     21.06 o 
 -17   0   4       20.40        4.10     27.78 o 
 -16   0   4      152.60      162.80     23.22 o 
 -15   0   4        6.49       25.59     17.13 o 
 -14   0   4      767.14      725.47     35.17 o 
 -13   0   4      869.54      834.61     34.53 o 
 -12   0   4     1042.48     1048.92     38.34 o 
 -11   0   4     2059.24     1864.59     49.84 o 
 -10   0   4        4.06       12.66     12.07 o 
  -9   0   4     5774.55     5400.17     99.29 o 
  -8   0   4        7.28       -8.61      8.61 o 
  -7   0   4     3606.86     3624.55     80.75 o 
  -6   0   4       36.77       47.54      9.68 o 
  -5   0   4      272.69      313.93     30.47 o 
  -4   0   4     1240.59     1327.11     49.55 o 
  -3   0   4     9493.98    10042.89    206.44 o 
  -2   0   4      210.14      286.08     15.04 o 
  -1   0   4     5965.14     7003.49    139.44 o 
   0   0   4      271.94      226.04     19.99 o 
   1   0   4     8961.87     9640.45    195.77 o 
   2   0   4     4174.87     4669.83    123.92 o 
   3   0   4     5488.22     5987.87    139.98 o 
   4   0   4     5794.26     5700.94    209.08 o 
   5   0   4     3744.02     3713.28    108.81 o 
   6   0   4      437.03      475.48     17.62 o 
   7   0   4     2075.24     1915.30     62.89 o 
   8   0   4      274.30      336.57     35.23 o 
   9   0   4     3140.57     3230.87     86.92 o 
  10   0   4      691.86      741.86     38.27 o 
  11   0   4        5.47        0.15     14.99 o 
  12   0   4      103.71       97.94     21.32 o 
  13   0   4        2.48      -19.57     19.57 o 
  14   0   4      228.93      331.47     48.34 o 
  15   0   4        3.05       24.31     31.59 o 
  16   0   4       80.32       62.35     35.35 o 
  17   0   4      311.86      366.25     58.63 o 
 -18   1   4        4.50       -2.12     15.64 o 
 -17   1   4        5.95      -10.85     12.58 o 
 -16   1   4        0.00        4.60     12.08 o 
 -15   1   4      288.52      249.66     17.63 o 
 -14   1   4       31.61       23.07     11.52 o 
 -13   1   4        0.04       -7.16     11.35 o 
 -12   1   4      621.16      554.35     20.30 o 
 -11   1   4     1578.49     1400.26     30.27 o 
 -10   1   4      204.17      216.17     13.77 o 
  -9   1   4      529.25      501.69     17.09 o 
  -8   1   4       66.89       64.40      8.40 o 
  -7   1   4      592.32      575.44     16.07 o 
  -6   1   4      164.46      167.52      7.73 o 
  -5   1   4        6.91        1.47      5.98 o 
  -4   1   4    14764.51    15572.73    254.73 o 
  -3   1   4       43.99       41.60      7.26 o 
  -2   1   4     2416.30     2601.97     41.48 o 
  -1   1   4     1584.87     2095.15     34.50 o 
   0   1   4       48.48       74.96      5.93 o 
   1   1   4       64.09       68.73      9.20 o 
   2   1   4      397.05      439.46     18.17 o 
   3   1   4     3449.12     3862.20     56.64 o 
   4   1   4     3718.42     4001.26     83.87 o 
   5   1   4      663.52      575.88     19.85 o 
   6   1   4      248.78      243.93     13.20 o 
   7   1   4        3.17       -3.62      3.62 o 
   8   1   4      420.52      405.59     34.36 o 
   9   1   4     2391.96     2199.99     46.80 o 
  10   1   4      203.76      240.21     20.35 o 
  11   1   4      216.49      201.06     17.58 o 
  12   1   4      539.33      493.81     25.98 o 
  13   1   4      149.33      171.18     23.36 o 
  14   1   4      177.59      157.55     21.95 o 
  15   1   4      702.21      737.88     48.32 o 
  16   1   4       79.69       89.80     27.30 o 
  17   1   4      115.80       93.53     28.94 o 
 -18   2   4       70.12       81.20     27.47 o 
 -17   2   4       84.07       88.47     15.29 o 
 -16   2   4        5.97       -2.60     11.67 o 
 -15   2   4       66.50       97.48     14.01 o 
 -14   2   4       26.24       31.96     11.49 o 
 -13   2   4       30.75       53.31     11.64 o 
 -12   2   4       14.53       17.70     10.24 o 
 -11   2   4      151.82      139.20     12.97 o 
 -10   2   4       39.50       27.52      9.49 o 
  -9   2   4     1196.14     1114.14     26.29 o 
  -8   2   4      178.48      158.24     10.84 o 
  -7   2   4       35.50       19.59      6.19 o 
  -6   2   4       89.93      120.95      7.26 o 
  -5   2   4      349.11      298.43     15.21 o 
  -4   2   4      816.77      808.10     28.85 o 
  -2   2   4     2400.45     2126.85    111.29 o 
  -1   2   4     1908.24     2279.21     41.77 o 
   0   2   4     1179.22     1436.62     28.66 o 
   1   2   4     1055.85     1198.03     21.02 o 
   2   2   4      151.61      130.66     10.07 o 
   3   2   4       13.67       23.82      7.39 o 
   4   2   4     3301.48     3661.39     78.25 o 
   5   2   4       48.39       44.17      7.19 o 
   6   2   4      131.99      142.23      8.70 o 
   7   2   4      123.19      106.24      9.16 o 
   8   2   4      269.59      282.61     14.05 o 
   9   2   4      239.35      253.82     16.92 o 
  10   2   4     4765.13     4688.04     83.29 o 
  11   2   4      738.03      714.53     28.09 o 
  12   2   4      160.33      167.47     17.58 o 
  13   2   4      922.83     1003.65     40.37 o 
  14   2   4      409.54      470.79     32.53 o 
  15   2   4      120.05       92.61     31.25 o 
  16   2   4       86.03       51.24     25.07 o 
 -18   3   4      254.20      304.03     23.65 o 
 -17   3   4        0.12       -1.54     12.92 o 
 -16   3   4        5.08        7.76     18.19 o 
 -15   3   4      562.05      556.88     23.29 o 
 -14   3   4       95.07      125.07     14.20 o 
 -13   3   4      281.12      302.84     17.23 o 
 -12   3   4      382.40      368.75     18.10 o 
 -11   3   4        0.68       -9.16      9.16 o 
 -10   3   4      168.90      142.58     14.99 o 
  -9   3   4     1605.07     1642.00     31.93 o 
  -8   3   4      328.09      268.57     14.40 o 
  -7   3   4     1738.70     1615.11     26.51 o 
  -6   3   4      622.41      598.03     14.52 o 
  -5   3   4     2418.57     2302.12     41.92 o 
  -4   3   4     4196.81     4157.43     95.37 o 
  -3   3   4     7490.05     7997.90    165.17 o 
  -2   3   4       86.03      121.70      8.80 o 
  -1   3   4     3333.75     3461.43     59.38 o 
   0   3   4       33.02       28.04      4.64 o 
   1   3   4      869.91     1016.45     18.94 o 
   2   3   4        5.82        5.15      3.55 o 
   3   3   4        0.03        3.89      5.41 o 
   4   3   4      795.01      893.37     23.60 o 
   5   3   4      632.60      715.40     21.33 o 
   6   3   4     2914.45     3240.77     54.58 o 
   7   3   4        0.48        2.61      5.72 o 
   8   3   4        0.88        1.16      5.09 o 
   9   3   4     1916.87     1954.08     43.49 o 
  10   3   4     1980.38     1972.31     45.17 o 
  11   3   4      183.36      180.01     16.74 o 
  12   3   4     1060.10     1077.91     41.16 o 
  13   3   4        1.11      -12.33     12.33 o 
  14   3   4      413.40      438.93     31.61 o 
  15   3   4      833.87      842.31     40.29 o 
  16   3   4      176.34      144.79     30.05 o 
 -18   4   4        7.22        4.28     15.64 o 
 -17   4   4       53.95       61.07     17.18 o 
 -16   4   4     1103.69     1064.30     38.09 o 
 -15   4   4      161.28      147.16     15.46 o 
 -14   4   4      197.17      220.31     16.61 o 
 -13   4   4        9.02       11.35     10.42 o 
 -12   4   4      102.74       68.65     11.52 o 
 -11   4   4     1111.59     1064.04     26.86 o 
 -10   4   4     2881.64     2619.66     44.83 o 
  -9   4   4      667.37      634.46     20.29 o 
  -8   4   4     1853.39     1946.12     32.01 o 
  -7   4   4       21.44       22.82      6.51 o 
  -6   4   4      234.98      253.65     10.60 o 
  -5   4   4      160.50      140.24      7.98 o 
  -4   4   4     1496.12     1448.83     41.51 o 
  -3   4   4     1525.06     1614.78     49.58 o 
  -2   4   4     6368.15     7240.43    119.54 o 
  -1   4   4        6.14       -2.48      2.54 o 
   0   4   4      389.22      430.59     13.25 o 
   1   4   4        0.00        8.44      2.81 o 
   2   4   4      623.32      645.19     23.03 o 
   3   4   4      906.58     1116.77     27.01 o 
   4   4   4    10071.55    10795.09    204.43 o 
   5   4   4        5.43        2.40      6.23 o 
   6   4   4       76.50       77.74      8.71 o 
   7   4   4      334.05      327.89     13.51 o 
   8   4   4      492.46      483.01     16.41 o 
   9   4   4      915.26      910.61     26.41 o 
  10   4   4     1105.28     1198.49     33.78 o 
  11   4   4      580.99      631.68     30.90 o 
  12   4   4      505.82      490.21     30.83 o 
  13   4   4       67.41       72.01     19.36 o 
  14   4   4        8.12       16.55     15.95 o 
  15   4   4      232.30      294.53     28.41 o 
  16   4   4        3.73        7.40     17.44 o 
 -18   5   4       28.60       41.63     20.86 o 
 -17   5   4       28.74       36.89     14.01 o 
 -16   5   4      208.37      216.50     17.97 o 
 -15   5   4      352.66      325.13     19.41 o 
 -14   5   4       23.65        9.54     11.45 o 
 -13   5   4      184.40      152.20     14.25 o 
 -12   5   4      155.36      165.80     13.98 o 
 -11   5   4        8.62       -1.11      9.81 o 
 -10   5   4       34.62       27.66      9.50 o 
  -9   5   4       13.85       18.58      8.65 o 
  -8   5   4     2018.66     1874.34     31.51 o 
  -7   5   4      507.79      449.14     14.30 o 
  -6   5   4      241.35      238.58     10.83 o 
  -5   5   4     2073.88     2216.07     52.88 o 
  -4   5   4     2924.57     2847.87     84.38 o 
  -3   5   4     9171.58     9490.59    149.54 o 
  -2   5   4      220.99      156.76      7.57 o 
  -1   5   4      424.31      489.70     19.10 o 
   0   5   4      175.81      175.84      8.13 o 
   1   5   4      410.64      435.02     12.29 o 
   2   5   4      238.17      245.32     13.69 o 
   3   5   4     3730.88     4390.67     78.86 o 
   4   5   4      734.76      770.72     22.81 o 
   5   5   4      643.46      797.67     23.49 o 
   6   5   4      535.56      681.96     22.95 o 
   7   5   4      182.09      166.01     12.19 o 
   8   5   4      433.79      388.93     18.06 o 
   9   5   4     5109.04     5129.77     75.87 o 
  10   5   4     2354.04     2251.28     58.46 o 
  11   5   4        1.96       -3.02     12.76 o 
  12   5   4      865.24      944.10     38.13 o 
  13   5   4      196.18      206.73     23.27 o 
  14   5   4       13.12        5.17     15.53 o 
  15   5   4      214.33      152.34     23.94 o 
  16   5   4      196.15      213.13     28.55 o 
 -18   6   4        0.25       -8.61     15.67 o 
 -17   6   4        0.09      -14.94     14.94 o 
 -16   6   4      179.06      220.92     17.89 o 
 -15   6   4       18.73       34.26     12.33 o 
 -14   6   4       28.43       32.46     12.03 o 
 -13   6   4     1096.13      992.91     27.24 o 
 -12   6   4      308.20      258.72     16.06 o 
 -11   6   4      275.42      249.45     15.64 o 
 -10   6   4      909.82      863.75     24.35 o 
  -9   6   4      535.89      496.12     18.31 o 
  -8   6   4      216.76      203.64     11.94 o 
  -7   6   4      989.23     1008.56     20.68 o 
  -6   6   4      330.27      303.97     11.30 o 
  -5   6   4      368.07      373.12     13.89 o 
  -4   6   4       27.00       32.01      8.41 o 
  -3   6   4     1599.91     1472.24     60.46 o 
  -2   6   4       18.02        3.44      4.45 o 
  -1   6   4     1742.80     1841.92     36.20 o 
   0   6   4       78.09       80.15      5.22 o 
   1   6   4     5472.74     5627.69     72.79 o 
   2   6   4     2103.59     2329.64     42.97 o 
   3   6   4      142.31      188.24     14.01 o 
   4   6   4      687.53      716.70     22.11 o 
   5   6   4     1204.83     1145.64     30.04 o 
   6   6   4     2000.11     2040.56     59.30 o 
   7   6   4      467.00      486.32     18.89 o 
   8   6   4     4719.06     4697.76    114.50 o 
   9   6   4     1174.79     1111.68     30.29 o 
  10   6   4      818.20      800.35     33.80 o 
  11   6   4      260.51      185.56     20.61 o 
  12   6   4       41.86       29.13     14.92 o 
  13   6   4      168.91      161.22     24.02 o 
  14   6   4      100.70       96.27     20.12 o 
  15   6   4      301.99      345.10     31.02 o 
  16   6   4      172.68      181.53     25.61 o 
 -18   7   4        7.06       15.54     16.51 o 
 -17   7   4       75.13       99.42     17.93 o 
 -16   7   4      101.00      115.55     15.45 o 
 -15   7   4        5.17       27.16     12.06 o 
 -14   7   4       36.99       37.67     15.20 o 
 -13   7   4     1492.94     1343.42     31.43 o 
 -12   7   4       90.79       94.59     12.19 o 
 -11   7   4     2020.80     1946.98     36.39 o 
 -10   7   4      379.98      352.91     16.69 o 
  -9   7   4      377.09      433.71     18.76 o 
  -8   7   4     3725.18     3863.26     58.67 o 
  -7   7   4      480.16      596.38     18.63 o 
  -6   7   4       52.93       17.56      5.72 o 
  -5   7   4     1425.24     1383.12     28.28 o 
  -4   7   4        8.62       15.65      4.89 o 
  -3   7   4     1010.72     1190.06     39.65 o 
  -2   7   4      298.91      288.34     10.08 o 
  -1   7   4     2647.29     2783.16     36.42 o 
   0   7   4    12868.18    13944.31    155.65 o 
   1   7   4      509.37      500.55     11.74 o 
   2   7   4     1302.73     1343.18     28.47 o 
   3   7   4       21.65       15.73      4.52 o 
   4   7   4     3287.68     3386.07     64.52 o 
   5   7   4     2982.23     3370.05     65.24 o 
   6   7   4      153.86      119.01     12.59 o 
   7   7   4      245.46      244.96     12.38 o 
   8   7   4     3484.13     3326.50     60.31 o 
   9   7   4      296.84      276.30     17.45 o 
  10   7   4     2422.95     2216.37     82.79 o 
  11   7   4        0.10       -7.41     12.78 o 
  12   7   4      901.72      857.57     36.92 o 
  13   7   4       58.93       58.71     18.27 o 
  14   7   4       16.59        1.90     14.72 o 
  15   7   4      124.91      211.20     32.84 o 
  16   7   4      449.00      571.05     39.27 o 
 -18   8   4       84.21       53.61     21.59 o 
 -17   8   4      239.25      273.86     22.64 o 
 -16   8   4        6.77       34.42     13.14 o 
 -15   8   4      396.97      410.52     21.36 o 
 -14   8   4      383.67      407.21     20.51 o 
 -13   8   4      130.36      131.45     14.13 o 
 -12   8   4      134.21      124.45     13.16 o 
 -11   8   4      244.50      255.99     15.83 o 
 -10   8   4      607.09      553.44     20.37 o 
  -9   8   4      456.16      467.04     17.27 o 
  -8   8   4     1457.80     1455.53     30.83 o 
  -7   8   4       64.18       59.13      9.65 o 
  -6   8   4      304.81      345.06     12.66 o 
  -5   8   4       12.47       15.50      5.43 o 
  -4   8   4       69.60      107.33      7.79 o 
  -3   8   4      110.49      121.20      8.92 o 
  -2   8   4      195.68      218.90      8.32 o 
  -1   8   4       92.38       79.17      6.37 o 
   0   8   4      164.41      225.59      8.76 o 
   1   8   4     3703.11     3989.79     53.80 o 
   2   8   4      992.95     1118.18     28.39 o 
   3   8   4        8.70        3.10      4.51 o 
   4   8   4     1172.38     1358.84     47.47 o 
   5   8   4     3017.54     3410.28     66.83 o 
   6   8   4      120.19      115.67     12.98 o 
   7   8   4      300.28      287.62     16.35 o 
   8   8   4      975.95     1031.29     28.99 o 
   9   8   4      358.15      392.89     25.56 o 
  10   8   4      654.68      727.54     26.30 o 
  11   8   4      204.43      187.93     21.08 o 
  12   8   4       21.81       33.94     15.25 o 
  13   8   4      238.55      214.27     24.00 o 
  14   8   4       80.38       57.94     18.37 o 
  15   8   4        0.91       21.03     18.66 o 
  16   8   4       28.19       79.99     20.82 o 
 -18   9   4        0.55       -2.00     21.39 o 
 -17   9   4        3.05       -6.19     15.59 o 
 -16   9   4      348.46      348.58     22.58 o 
 -15   9   4      286.45      320.14     19.14 o 
 -14   9   4      163.63      167.54     15.65 o 
 -13   9   4      129.23      115.51     13.68 o 
 -12   9   4       21.35       41.52     11.20 o 
 -11   9   4      208.23      212.11     14.93 o 
 -10   9   4       28.50       45.03     10.32 o 
  -9   9   4      739.41      716.80     20.91 o 
  -8   9   4      529.39      607.14     21.11 o 
  -7   9   4      253.67      249.07     13.91 o 
  -6   9   4      263.58      209.23     10.44 o 
  -5   9   4        0.19       -2.40      5.14 o 
  -4   9   4      194.94      212.27     10.42 o 
  -3   9   4      161.61      171.18     15.49 o 
  -2   9   4     1259.76     1358.89     19.62 o 
  -1   9   4     6483.26     6859.48     89.07 o 
   0   9   4     4783.30     5495.79     72.32 o 
   1   9   4     1109.42     1212.76     24.08 o 
   2   9   4     1647.94     1442.51     25.41 o 
   3   9   4     1596.04     1776.41     32.05 o 
   4   9   4       82.04       67.63     10.25 o 
   5   9   4      307.84      305.21     25.47 o 
   6   9   4       46.86       46.70     10.12 o 
   7   9   4      158.03      204.65     16.37 o 
   8   9   4      243.74      283.10     17.44 o 
   9   9   4     2418.92     2442.32     58.95 o 
  10   9   4      772.43      708.75     26.38 o 
  11   9   4      680.83      631.45     32.49 o 
  12   9   4      551.67      555.25     32.56 o 
  13   9   4        0.00      -13.79     13.79 o 
  14   9   4       43.73       50.42     26.01 o 
  15   9   4      225.04      224.58     26.36 o 
  16   9   4      863.12      879.91     81.88 o 
 -17  10   4       33.06       39.58     17.27 o 
 -16  10   4      288.50      277.86     19.50 o 
 -15  10   4      519.88      446.54     22.52 o 
 -14  10   4        0.01       11.38     11.00 o 
 -13  10   4      430.63      411.05     20.07 o 
 -12  10   4       36.60       38.79     11.11 o 
 -11  10   4      394.17      395.84     18.47 o 
 -10  10   4      225.02      227.25     14.89 o 
  -9  10   4      923.65      877.86     30.73 o 
  -8  10   4       94.13      109.14     10.96 o 
  -7  10   4      273.00      289.22     13.41 o 
  -6  10   4       47.12       64.93      8.31 o 
  -5  10   4     2103.26     2188.32     32.23 o 
  -4  10   4     1576.80     1747.07     26.50 o 
  -3  10   4       21.95       15.94      4.56 o 
  -2  10   4     3725.77     3972.51     50.44 o 
  -1  10   4      242.67      234.41      9.32 o 
   0  10   4        0.67        1.38      3.28 o 
   1  10   4      104.90      103.14      7.72 o 
   2  10   4     1479.46     1441.29     26.22 o 
   3  10   4      185.40      176.14      8.34 o 
   4  10   4       44.52       55.60      8.89 o 
   5  10   4        1.51        1.86      8.49 o 
   6  10   4      351.16      372.68     20.60 o 
   7  10   4       84.98      109.00     13.79 o 
   8  10   4       32.64       39.44     10.21 o 
   9  10   4      337.95      357.96     27.45 o 
  10  10   4      424.72      361.69     20.98 o 
  11  10   4       83.68       82.49     16.76 o 
  12  10   4       47.62       57.27     16.78 o 
  13  10   4      154.28      139.73     21.39 o 
  14  10   4      298.84      354.75     34.25 o 
  15  10   4      716.58      776.76     42.99 o 
  16  10   4        1.85       15.81     20.48 o 
 -17  11   4      253.02      196.15     22.90 o 
 -16  11   4       95.53       74.97     17.21 o 
 -15  11   4        2.17       17.99     10.51 o 
 -14  11   4       19.64       23.47     11.40 o 
 -13  11   4      764.01      751.67     25.67 o 
 -12  11   4        2.76       13.40      9.27 o 
 -11  11   4      172.16      172.76     14.35 o 
 -10  11   4      503.44      475.23     17.44 o 
  -9  11   4       52.39       52.29      9.60 o 
  -8  11   4       24.59        6.68      8.93 o 
  -7  11   4      922.57      860.04     21.86 o 
  -6  11   4     1548.16     1526.98     26.88 o 
  -5  11   4     3034.49     2957.38     41.06 o 
  -4  11   4     2230.78     2045.59     30.39 o 
  -3  11   4     2575.96     2809.42     60.43 o 
  -2  11   4     2330.86     2116.17     42.41 o 
  -1  11   4      809.17      863.30     13.92 o 
   0  11   4      851.67      832.48     14.70 o 
   1  11   4       12.75       37.86      5.79 o 
   2  11   4      571.23      418.04     16.19 o 
   3  11   4       47.71       63.23      7.32 o 
   4  11   4      835.46      797.09     19.80 o 
   5  11   4      122.18      105.58     15.51 o 
   6  11   4       50.92       49.81     17.02 o 
   7  11   4      142.66      185.81     16.84 o 
   8  11   4     1260.21     1330.61     39.53 o 
   9  11   4        6.35        1.28     10.12 o 
  10  11   4        0.04       -8.65      8.65 o 
  11  11   4       62.15       61.43     17.72 o 
  12  11   4      287.36      297.00     35.42 o 
  13  11   4      490.30      474.99     37.81 o 
  14  11   4      303.97      312.47     29.48 o 
  15  11   4      177.57      276.13     29.06 o 
  16  11   4      194.73      258.85     29.66 o 
 -17  12   4       12.66        8.44     18.18 o 
 -16  12   4        1.16       -5.59     17.05 o 
 -15  12   4       99.06      107.83     13.41 o 
 -14  12   4        1.90        6.59     10.72 o 
 -13  12   4      122.96      105.14     12.63 o 
 -12  12   4      686.73      668.61     21.12 o 
 -11  12   4      192.36      150.53     12.30 o 
 -10  12   4      973.57      971.16     23.34 o 
  -9  12   4       26.95       21.88      8.74 o 
  -8  12   4      530.66      560.63     21.98 o 
  -7  12   4      804.35      796.43     20.84 o 
  -6  12   4      982.58     1000.98     21.97 o 
  -5  12   4      327.74      314.68     12.95 o 
  -4  12   4     3111.45     3171.95     43.06 o 
  -3  12   4     1379.78     1578.69     25.17 o 
  -2  12   4      961.00      995.14     20.02 o 
  -1  12   4      199.23      201.46      7.24 o 
   0  12   4     1340.74     1282.37     18.73 o 
   1  12   4       10.24        5.07      4.13 o 
   2  12   4      318.58      439.45     12.80 o 
   3  12   4       59.37       96.37      8.76 o 
   4  12   4        1.07        2.73      8.44 o 
   5  12   4      216.60      228.11     17.12 o 
   6  12   4      942.61      959.24     31.47 o 
   7  12   4       35.69       41.07     18.17 o 
   8  12   4      727.74      647.19     35.87 o 
   9  12   4       93.21       98.18     14.07 o 
  10  12   4       10.33       23.62     10.93 o 
  11  12   4      336.08      392.88     23.45 o 
  12  12   4        2.71       -1.79     14.05 o 
  13  12   4      208.09      176.89     22.71 o 
  14  12   4      223.27      199.64     25.32 o 
  15  12   4      173.69      150.27     24.50 o 
 -17  13   4       72.74       23.60     18.63 o 
 -16  13   4      437.34      405.80     28.16 o 
 -15  13   4      299.22      286.44     21.57 o 
 -14  13   4       62.97       60.82     11.81 o 
 -13  13   4      391.41      355.62     17.80 o 
 -12  13   4       93.90       88.35     11.55 o 
 -11  13   4      194.69      244.64     14.46 o 
 -10  13   4       48.04       17.39      8.80 o 
  -9  13   4      350.41      291.94     14.58 o 
  -8  13   4      449.39      480.52     16.34 o 
  -7  13   4     1421.84     1427.71     29.75 o 
  -6  13   4       96.64      109.86      9.91 o 
  -5  13   4     1202.17     1119.09     25.67 o 
  -4  13   4     3272.88     3586.29     48.02 o 
  -3  13   4      214.70      237.49     10.66 o 
  -2  13   4        3.29       -2.89      4.60 o 
  -1  13   4        0.65       -1.19      3.81 o 
   0  13   4        9.57       12.87      4.38 o 
   1  13   4      453.86      483.71     12.73 o 
   2  13   4      315.31      317.93     17.42 o 
   3  13   4        0.01        1.59      6.06 o 
   4  13   4      313.09      345.10     17.96 o 
   5  13   4      105.18      140.45     14.85 o 
   6  13   4       49.68       65.42     12.75 o 
   7  13   4     5593.51     5353.07    101.93 o 
   8  13   4      488.56      431.38     25.08 o 
   9  13   4      115.50      109.03     16.69 o 
  10  13   4        8.59        2.39     15.81 o 
  11  13   4      338.21      304.03     21.27 o 
  12  13   4       45.16       45.91     17.43 o 
  13  13   4       21.15       13.26     15.67 o 
  14  13   4      167.94      198.50     50.16 o 
  15  13   4      133.65      117.62     27.16 o 
 -17  14   4      389.43      348.75     27.66 o 
 -16  14   4       29.01       31.92     20.25 o 
 -15  14   4       26.22       28.34     13.93 o 
 -14  14   4       38.67       46.20     11.31 o 
 -13  14   4       20.74       11.34     10.12 o 
 -12  14   4      229.78      246.28     15.18 o 
 -11  14   4      227.11      199.17     15.24 o 
 -10  14   4        6.96       -7.85      7.85 o 
  -9  14   4     1383.13     1403.96     32.77 o 
  -8  14   4      128.56      157.11     11.84 o 
  -7  14   4      261.49      256.18     13.96 o 
  -6  14   4       11.81       13.50      8.04 o 
  -5  14   4      401.07      390.08     14.85 o 
  -4  14   4      199.10      170.56     11.18 o 
  -3  14   4     1449.99     1417.76     26.97 o 
  -2  14   4        9.80       15.58      5.27 o 
  -1  14   4     1413.57     1560.44     22.56 o 
   0  14   4        1.67       -3.54      4.63 o 
   1  14   4     1650.48     1801.70     27.53 o 
   2  14   4      782.61      698.51     15.92 o 
   3  14   4       51.73       54.77      9.66 o 
   4  14   4      111.00      104.35     16.26 o 
   5  14   4      366.84      333.66     20.93 o 
   6  14   4       85.39       62.72     13.16 o 
   7  14   4       91.72      108.31     15.70 o 
   8  14   4       96.24       95.92     15.23 o 
   9  14   4       93.92       69.81     19.39 o 
  10  14   4        2.82       10.13     12.97 o 
  11  14   4       21.76       29.81     12.50 o 
  12  14   4       35.47       29.19     16.09 o 
  13  14   4        5.05        5.25     13.01 o 
  14  14   4      107.55      145.37     18.82 o 
  15  14   4      313.95      269.38     24.21 o 
 -16  15   4      413.76      463.00     29.77 o 
 -15  15   4       93.74       96.02     24.17 o 
 -14  15   4        1.27        3.64     11.26 o 
 -13  15   4      292.89      282.21     16.96 o 
 -12  15   4      120.22      127.42     12.92 o 
 -11  15   4      216.57      218.57     14.36 o 
 -10  15   4      134.21       89.94     10.82 o 
  -9  15   4     1034.49      948.52     22.64 o 
  -8  15   4       16.24       12.11      8.23 o 
  -7  15   4      218.30      206.96     13.49 o 
  -6  15   4      679.89      701.06     20.15 o 
  -5  15   4      101.97      122.39     10.78 o 
  -4  15   4       29.87       26.05      7.99 o 
  -3  15   4      118.25      176.66     11.58 o 
  -2  15   4      294.86      360.49     15.51 o 
  -1  15   4      212.23      192.52     10.87 o 
   0  15   4     8991.01     9731.68    104.31 o 
   1  15   4      576.57      586.53     15.05 o 
   2  15   4      353.84      341.97     12.34 o 
   3  15   4       46.67       28.10      7.42 o 
   4  15   4      593.34      561.63     21.22 o 
   5  15   4      546.69      516.88     21.71 o 
   6  15   4       83.02       79.66     14.53 o 
   7  15   4     1316.08     1200.08     67.96 o 
   8  15   4       25.98       40.89     13.56 o 
   9  15   4      422.96      351.31     27.10 o 
  10  15   4       32.32       -8.11     13.14 o 
  11  15   4       18.37       13.53     16.64 o 
  12  15   4      547.01      562.63     41.97 o 
  13  15   4      240.75      291.33     25.55 o 
  14  15   4       20.93      -15.76     15.76 o 
  15  15   4       30.02       32.08     23.95 o 
 -16  16   4      660.16      657.84     34.08 o 
 -15  16   4      645.57      652.67     32.55 o 
 -14  16   4       76.46       94.35     13.87 o 
 -13  16   4      306.62      331.33     18.86 o 
 -12  16   4      102.49       93.98     12.15 o 
 -11  16   4        1.86        1.84      9.85 o 
 -10  16   4      522.14      503.07     18.99 o 
  -9  16   4      159.19      127.06     11.58 o 
  -8  16   4      453.14      402.12     16.51 o 
  -7  16   4     3566.85     3545.94     52.02 o 
  -6  16   4      639.63      580.93     18.73 o 
  -5  16   4      526.10      535.37     17.88 o 
  -4  16   4      874.57      811.44     31.17 o 
  -3  16   4       69.27       61.81      9.35 o 
  -2  16   4       12.42       -1.37      4.66 o 
  -1  16   4      313.97      270.80     12.66 o 
   0  16   4      143.13      151.47     14.64 o 
   1  16   4      806.16      861.45     20.86 o 
   2  16   4       44.28       48.81      8.16 o 
   3  16   4      188.51      214.29     12.27 o 
   4  16   4     2376.02     2432.04     47.26 o 
   5  16   4       11.28        4.56     10.24 o 
   6  16   4     2928.84     2917.14     55.11 o 
   7  16   4      838.37      817.85     29.30 o 
   8  16   4      998.04      968.00     29.64 o 
   9  16   4        3.78      -10.15     10.15 o 
  10  16   4      166.75      157.49     16.35 o 
  11  16   4      454.81      417.95     23.69 o 
  12  16   4       30.15       14.68     14.30 o 
  13  16   4      220.92      237.34     24.10 o 
  14  16   4       60.05       57.15     25.46 o 
 -16  17   4       26.20       77.86     20.39 o 
 -15  17   4        6.84       -1.33     19.10 o 
 -14  17   4       71.46       79.63     13.99 o 
 -13  17   4        7.96        4.29     11.99 o 
 -12  17   4      144.12      153.03     13.45 o 
 -11  17   4       87.23       97.03     11.81 o 
 -10  17   4      459.11      441.98     18.99 o 
  -9  17   4      116.10       80.70     10.66 o 
  -8  17   4        6.37       -1.26      8.15 o 
  -7  17   4      125.27      103.59     11.70 o 
  -6  17   4      103.31       90.57     11.13 o 
  -5  17   4      596.44      630.73     21.33 o 
  -4  17   4      107.82       93.49     15.34 o 
  -3  17   4      188.75      205.08     13.32 o 
  -2  17   4      178.44      225.71     14.15 o 
  -1  17   4      373.67      346.90     15.88 o 
   0  17   4       36.87       23.96      7.82 o 
   1  17   4       13.10        1.58      8.92 o 
   2  17   4     1569.32     1483.55     29.10 o 
   3  17   4      167.43      173.53     11.95 o 
   4  17   4      239.77      254.62     20.90 o 
   5  17   4       87.32       75.38     12.25 o 
   6  17   4     1188.48     1166.23     32.07 o 
   7  17   4     1539.37     1435.31     39.03 o 
   8  17   4      312.87      279.76     18.93 o 
   9  17   4        0.73       14.63     11.57 o 
  10  17   4       29.39       29.24     13.93 o 
  11  17   4      496.88      499.11     25.99 o 
  12  17   4        6.94       12.56     13.35 o 
  13  17   4      192.38      214.65     30.65 o 
  14  17   4      632.36      658.77     51.63 o 
 -16  18   4        0.03       10.98     25.93 o 
 -15  18   4        0.15        4.18     16.55 o 
 -14  18   4      153.30      160.04     17.66 o 
 -13  18   4       28.84       30.65     11.72 o 
 -12  18   4      341.96      333.22     25.36 o 
 -11  18   4        0.07        7.23      9.44 o 
 -10  18   4       36.81       35.86     10.91 o 
  -9  18   4       38.41       49.03     10.21 o 
  -8  18   4      479.42      412.51     16.88 o 
  -7  18   4        9.71        1.61      8.95 o 
  -6  18   4      297.76      263.52     16.42 o 
  -5  18   4      258.14      251.09     15.72 o 
  -4  18   4       44.69       36.55     10.50 o 
  -3  18   4      445.69      449.46     18.21 o 
  -2  18   4       16.42       10.13      8.93 o 
  -1  18   4     1349.47     1241.88     33.60 o 
   0  18   4        0.37        9.35      8.38 o 
   1  18   4      375.93      352.41     15.73 o 
   2  18   4        1.33        6.65      9.67 o 
   3  18   4     2831.19     2775.74     45.41 o 
   4  18   4     1267.07     1334.10     33.39 o 
   5  18   4      279.56      292.50     21.12 o 
   6  18   4      134.58      126.28     16.62 o 
   7  18   4       12.50       -1.04     11.13 o 
   8  18   4      123.51      154.02     16.53 o 
   9  18   4        1.39      -11.18     11.18 o 
  10  18   4      136.19      139.38     17.64 o 
  11  18   4       14.41       -9.50     12.06 o 
  12  18   4      187.28      190.09     31.90 o 
  13  18   4      108.14      142.10     28.44 o 
  14  18   4      363.73      315.65     35.69 o 
 -15  19   4       34.66       15.83     17.36 o 
 -14  19   4        1.27      -15.86     15.86 o 
 -13  19   4       37.66       39.89     12.68 o 
 -12  19   4       64.32       85.36     13.60 o 
 -11  19   4       21.59       -2.56     10.04 o 
 -10  19   4       21.32        4.03      9.46 o 
  -9  19   4       40.27       32.57     11.21 o 
  -8  19   4        5.96        4.36      8.44 o 
  -7  19   4       40.65        8.61     11.60 o 
  -6  19   4       73.34       35.86     11.04 o 
  -5  19   4     3059.78     2945.62     49.67 o 
  -4  19   4        5.74       -1.73      9.62 o 
  -3  19   4      635.14      690.87     36.43 o 
  -2  19   4        7.91        1.80      8.89 o 
  -1  19   4     1817.82     1922.95     39.48 o 
   0  19   4      127.27      118.89     11.87 o 
   1  19   4      137.99      161.49     14.50 o 
   2  19   4      133.49      123.59     13.27 o 
   3  19   4       50.14       55.61     11.08 o 
   4  19   4      421.16      431.06     32.38 o 
   5  19   4      476.46      479.61     30.85 o 
   6  19   4      799.22      767.86     30.60 o 
   7  19   4      652.71      687.52     29.72 o 
   8  19   4      100.44       89.72     14.40 o 
   9  19   4      136.98      156.47     16.63 o 
  10  19   4      129.73      111.12     16.65 o 
  11  19   4      273.40      307.65     26.16 o 
  12  19   4        1.61      -15.27     15.27 o 
  13  19   4        1.40      -33.79     33.79 o 
 -15  20   4       26.22       31.94     21.17 o 
 -14  20   4      481.74      513.75     30.55 o 
 -13  20   4       86.75      113.55     14.98 o 
 -12  20   4       62.50       43.00     12.16 o 
 -11  20   4        0.05        2.60     10.52 o 
 -10  20   4      236.29      240.54     16.40 o 
  -9  20   4       66.04       58.20     11.84 o 
  -8  20   4      819.70      837.71     24.56 o 
  -7  20   4       58.28       40.84     14.68 o 
  -6  20   4       61.01       33.73     11.37 o 
  -5  20   4       19.22       -4.75      9.96 o 
  -4  20   4      340.94      276.32     16.28 o 
  -3  20   4      594.24      574.78     20.51 o 
  -2  20   4      564.82      586.61     22.72 o 
  -1  20   4        0.10       14.02     10.36 o 
   0  20   4      826.95      833.42     26.57 o 
   1  20   4       11.14       23.41     11.08 o 
   2  20   4      451.93      446.49     20.61 o 
   3  20   4     2039.02     2164.19     44.36 o 
   4  20   4      286.45      291.31     21.80 o 
   5  20   4       23.89       36.85     14.34 o 
   6  20   4        5.15        5.57     12.73 o 
   7  20   4        1.28       -2.27     12.37 o 
   8  20   4     1481.13     1485.77     39.56 o 
   9  20   4      122.24       93.91     18.31 o 
  10  20   4        2.69      -15.50     15.50 o 
  11  20   4       38.75       -2.89     20.24 o 
  12  20   4      526.06      562.01     33.79 o 
  13  20   4       43.92       15.09     24.85 o 
 -14  21   4       47.41       55.72     18.68 o 
 -13  21   4        2.14       -4.95     12.05 o 
 -12  21   4        0.29        5.56     11.35 o 
 -11  21   4       80.27      105.30     15.45 o 
 -10  21   4       34.19       18.76     12.34 o 
  -9  21   4        4.31       -1.93     11.31 o 
  -8  21   4        5.69        9.58     10.16 o 
  -7  21   4       93.70       62.56     12.64 o 
  -6  21   4      364.24      317.78     25.32 o 
  -5  21   4     1333.46     1559.10     34.12 o 
  -4  21   4      587.29      646.39     22.57 o 
  -3  21   4        4.25       -2.40     10.07 o 
  -2  21   4      152.94      166.58     18.28 o 
  -1  21   4        1.25      -11.77     15.86 o 
   0  21   4        0.38       -9.53      9.53 o 
   1  21   4     1548.09     1550.12     37.00 o 
   2  21   4       85.79       69.18     12.77 o 
   3  21   4     2432.34     2422.58     48.41 o 
   4  21   4       12.73       12.69     13.65 o 
   5  21   4       95.77       84.52     16.17 o 
   6  21   4      168.00      146.02     18.24 o 
   7  21   4      138.33      116.68     17.81 o 
   8  21   4        3.49      -25.05     25.05 o 
   9  21   4       91.96       85.72     19.06 o 
  10  21   4       87.89       89.43     19.59 o 
  11  21   4      240.25      279.34     26.51 o 
  12  21   4      174.89      151.40     26.57 o 
  13  21   4        4.50      -23.81     23.81 o 
 -14  22   4        0.29       -1.11     16.85 o 
 -13  22   4      179.78      224.41     23.69 o 
 -12  22   4       20.51       10.36     13.33 o 
 -11  22   4       20.67       32.24     16.28 o 
 -10  22   4      415.25      414.60     22.49 o 
  -9  22   4       27.66       22.93     12.30 o 
  -8  22   4       20.65       21.28     10.58 o 
  -7  22   4       82.45       85.16     13.25 o 
  -6  22   4       51.71       53.02     12.34 o 
  -5  22   4        4.66       -6.32      9.94 o 
  -4  22   4      962.91      910.63     25.87 o 
  -3  22   4       97.84       71.60     13.34 o 
  -2  22   4      284.51      279.00     18.21 o 
  -1  22   4       75.47       82.20     15.33 o 
   0  22   4      100.98       85.06     15.74 o 
   1  22   4     1192.68     1272.49     34.08 o 
   2  22   4        7.78      -10.32     10.32 o 
   3  22   4       25.11       10.25     14.03 o 
   4  22   4      127.90      105.20     17.29 o 
   5  22   4       97.52      103.05     17.15 o 
   6  22   4      371.09      397.07     28.66 o 
   7  22   4      225.37      248.46     44.96 o 
   8  22   4      134.03      112.96     20.00 o 
   9  22   4        1.19      -14.83     14.83 o 
  10  22   4        2.87      -17.68     17.68 o 
  11  22   4       10.30       -0.32     18.19 o 
  12  22   4       14.79      -17.75     17.75 o 
 -13  23   4      185.42      274.90     24.65 o 
 -12  23   4      179.84      177.18     20.37 o 
 -11  23   4      392.39      403.40     23.18 o 
 -10  23   4      161.18      162.44     17.16 o 
  -9  23   4       47.39       39.24     20.86 o 
  -8  23   4      205.30      224.47     17.71 o 
  -7  23   4      196.63      209.49     16.96 o 
  -6  23   4       10.49       21.52     11.69 o 
  -5  23   4        1.76       11.76     10.96 o 
  -4  23   4      119.82       89.23     14.20 o 
  -3  23   4      190.10      163.15     16.14 o 
  -2  23   4      682.71      673.27     25.14 o 
  -1  23   4       32.85       20.28     11.39 o 
   0  23   4       28.76       16.15     13.29 o 
   1  23   4      193.53      162.11     19.04 o 
   2  23   4        1.89       -9.78     11.14 o 
   3  23   4        1.88      -12.10     29.67 o 
   4  23   4      497.80      472.01     28.04 o 
   5  23   4       23.42       25.25     36.53 o 
   6  23   4       26.96       43.47     20.25 o 
   7  23   4        0.39        7.19     22.60 o 
   8  23   4       51.29       68.29     22.08 o 
   9  23   4      169.50      143.32     22.12 o 
  10  23   4       84.90       70.07     20.43 o 
  11  23   4       68.49       55.64     23.87 o 
  12  23   4       64.37       68.86     22.47 o 
 -13  24   4      191.42      225.28     23.61 o 
 -12  24   4      203.55      198.84     19.77 o 
 -11  24   4      115.79      137.32     17.57 o 
 -10  24   4        6.56       11.49     13.14 o 
  -9  24   4       21.36        7.55     16.48 o 
  -8  24   4      172.75      146.78     15.76 o 
  -7  24   4       69.45       66.50     13.54 o 
  -6  24   4      111.85      104.56     14.32 o 
  -5  24   4        2.99       -1.08     11.94 o 
  -4  24   4      249.23      271.83     19.43 o 
  -3  24   4       29.99       41.41     15.02 o 
  -2  24   4      199.49      186.00     17.16 o 
  -1  24   4      295.90      311.18     23.78 o 
   0  24   4        0.66      -11.78     11.78 o 
   1  24   4      706.24      715.50     31.79 o 
   2  24   4      414.31      398.84     22.36 o 
   3  24   4       37.90       41.22     16.63 o 
   4  24   4      263.05      309.06     30.52 o 
   5  24   4      245.96      273.93     30.44 o 
   6  24   4       88.80       79.59     23.45 o 
   7  24   4        0.04      -23.42     37.08 o 
   8  24   4       24.71        1.25     24.04 o 
   9  24   4        5.74      -22.31     32.69 o 
  10  24   4      340.49      336.94     35.21 o 
  11  24   4      399.05      394.85     39.36 o 
 -12  25   4        1.78       -9.70     14.15 o 
 -11  25   4      490.22      565.38     32.39 o 
 -10  25   4       14.90       10.99     16.92 o 
  -9  25   4       14.54        1.17     12.71 o 
  -8  25   4       87.79       88.29     14.70 o 
  -7  25   4      121.38      140.40     20.11 o 
  -6  25   4      178.15      188.91     18.60 o 
  -5  25   4        2.05       14.39     12.85 o 
  -4  25   4      176.85      222.83     18.69 o 
  -3  25   4      272.55      270.95     19.46 o 
  -2  25   4       53.85       67.34     14.22 o 
  -1  25   4       81.24       90.26     17.66 o 
   0  25   4      199.37      145.39     19.89 o 
   1  25   4      181.32      164.90     30.74 o 
   2  25   4      253.61      267.87     22.84 o 
   3  25   4        1.02      -12.62     20.65 o 
   4  25   4      742.27      748.18     55.74 o 
   5  25   4       83.77       58.50     23.00 o 
   6  25   4       48.24        7.47     21.41 o 
   7  25   4      154.21      123.59     26.08 o 
   8  25   4       88.67       72.43     24.52 o 
   9  25   4      115.98      118.81     27.01 o 
  10  25   4      153.53      141.50     29.80 o 
  11  25   4        3.11      -11.42     23.67 o 
 -12  26   4      225.40      291.79     25.14 o 
 -11  26   4       60.68       81.09     16.87 o 
 -10  26   4      328.44      356.39     23.07 o 
  -9  26   4      250.64      242.88     22.91 o 
  -8  26   4        0.17        5.93     12.13 o 
  -7  26   4       43.30       18.35     14.02 o 
  -6  26   4        0.44        3.56     13.43 o 
  -5  26   4      254.98      257.02     29.07 o 
  -4  26   4      446.76      422.30     23.68 o 
  -3  26   4      196.99      202.01     18.63 o 
  -2  26   4      200.15      172.70     28.48 o 
  -1  26   4        0.20       -7.36     15.13 o 
   0  26   4      148.81      148.64     26.23 o 
   1  26   4      180.72      170.04     20.93 o 
   2  26   4       17.87       12.15     15.25 o 
   3  26   4      455.56      514.47     77.63 o 
   4  26   4       76.53       47.39     23.18 o 
   5  26   4      452.56      421.27     37.18 o 
   6  26   4      223.25      268.57     32.05 o 
   7  26   4       37.65      -18.22     21.20 o 
   8  26   4      503.99      516.72     40.70 o 
   9  26   4      356.19      337.93     54.46 o 
  10  26   4       23.27       23.46     25.61 o 
 -11  27   4     1397.38     1640.42     42.46 o 
 -10  27   4      265.52      283.36     21.64 o 
  -9  27   4       35.25       29.80     24.06 o 
  -8  27   4     1151.96     1254.23     38.63 o 
  -7  27   4       33.09       24.05     14.31 o 
  -6  27   4        5.49       11.05     13.29 o 
  -5  27   4        5.27       16.94     13.35 o 
  -4  27   4      333.23      331.08     22.21 o 
  -3  27   4        1.05       -0.39     16.39 o 
  -2  27   4      416.05      387.04     28.07 o 
  -1  27   4       68.02       68.72     22.53 o 
   0  27   4      201.89      208.18     22.24 o 
   1  27   4      101.10       95.17     18.75 o 
   2  27   4      186.49      176.19     28.86 o 
   3  27   4       65.38       24.67     23.49 o 
   4  27   4       99.20      115.59     26.44 o 
   5  27   4       46.57       22.94     23.52 o 
   6  27   4      180.16      144.51     29.43 o 
   7  27   4      750.38      663.21     45.33 o 
   8  27   4      121.76      155.28     45.85 o 
   9  27   4      376.99      370.46     38.27 o 
 -10  28   4     1176.95     1402.56     38.44 o 
  -9  28   4      488.23      530.96     29.20 o 
  -8  28   4       48.62        2.58     15.57 o 
  -7  28   4       19.98       34.32     15.27 o 
  -6  28   4        7.15       -1.34     13.48 o 
  -5  28   4        0.03       -5.29     13.36 o 
  -4  28   4      268.40      283.54     27.06 o 
  -3  28   4      518.56      564.11     62.01 o 
  -2  28   4       15.58       25.52     26.43 o 
  -1  28   4      400.78      422.00     29.49 o 
   0  28   4        5.84       -0.52     16.48 o 
   1  28   4        5.03      -15.25     15.25 o 
   2  28   4      259.64      223.14     31.23 o 
   3  28   4       14.19       -6.62     32.22 o 
   4  28   4      238.13      246.74     31.77 o 
   5  28   4       38.82       31.64     24.22 o 
   6  28   4      442.92      417.99     39.22 o 
   7  28   4        8.22      -23.34     33.79 o 
   8  28   4       36.77      -33.93     34.78 o 
   9  28   4        0.92      -17.13     24.11 o 
  -9  29   4      665.71      707.14     33.20 o 
  -8  29   4       49.89       37.25     21.60 o 
  -7  29   4      327.85      309.96     23.87 o 
  -6  29   4       50.50       17.57     15.63 o 
  -5  29   4        5.16       26.55     18.42 o 
  -4  29   4      208.68      222.20     25.43 o 
  -3  29   4       95.11      125.03     22.00 o 
  -2  29   4        0.72        5.70     16.64 o 
  -1  29   4        7.83      -16.07     16.07 o 
   0  29   4        8.54        1.35     16.08 o 
   1  29   4        4.17       -4.96     16.40 o 
   2  29   4       90.70      106.02     27.71 o 
   3  29   4       70.94       38.03     44.88 o 
   4  29   4      107.01      126.59     29.47 o 
   5  29   4       16.98      -21.98     21.98 o 
   6  29   4       70.45       92.75     28.51 o 
   7  29   4      112.72      114.51     30.26 o 
   8  29   4       96.98       57.30     27.79 o 
  -9  30   4        4.93       12.46     18.93 o 
  -8  30   4        1.20      -12.65     15.65 o 
  -7  30   4      104.06       67.89     17.73 o 
  -6  30   4        3.05      -16.15     17.58 o 
  -5  30   4        0.00        3.12     18.17 o 
  -4  30   4       18.87       14.18     18.63 o 
  -3  30   4        0.01      -16.25     16.25 o 
  -2  30   4       22.51       -4.34     17.50 o 
  -1  30   4        1.21        2.80     17.56 o 
   0  30   4       52.70       33.61     18.89 o 
   1  30   4       15.82        8.23     25.89 o 
   2  30   4        7.33      -12.82     45.83 o 
   3  30   4       76.76       59.16     27.34 o 
   4  30   4       75.92       20.68     30.39 o 
   5  30   4      136.53      133.03     35.40 o 
   6  30   4       43.34       17.96     26.51 o 
   7  30   4      100.89       83.74     29.59 o 
  -7  31   4       52.84       65.25     22.51 o 
  -6  31   4      276.59      284.99     29.52 o 
  -5  31   4        3.84       12.69     28.50 o 
  -4  31   4        2.08      -13.76     18.78 o 
  -3  31   4      119.61       96.20     22.45 o 
  -2  31   4        2.28      -17.08     18.37 o 
  -1  31   4      127.67      123.27     23.61 o 
   0  31   4       23.49       10.54     19.73 o 
   1  31   4      203.87      218.49     33.26 o 
   2  31   4      147.72      230.98     34.40 o 
   3  31   4      248.67      223.74     34.61 o 
   4  31   4       31.22       15.93     27.32 o 
   5  31   4      130.96       54.79     46.09 o 
   6  31   4       81.56       40.99     28.89 o 
  -6  32   4       17.07        9.73     19.81 o 
  -5  32   4       24.38       21.83     20.08 o 
  -4  32   4       42.09        4.42     20.42 o 
  -3  32   4       59.63       33.10     21.65 o 
  -2  32   4        6.47      -16.17     19.14 o 
  -1  32   4      173.83      167.51     26.32 o 
   0  32   4      115.94      110.71     25.99 o 
   1  32   4       98.41       76.35     40.34 o 
   2  32   4      171.21      171.25     36.08 o 
   3  32   4       21.04      -24.29     24.29 o 
   4  32   4        0.35        0.16     43.09 o 
  -4  33   4        4.55       10.27     20.90 o 
  -3  33   4       10.99      -18.76     19.73 o 
  -2  33   4      109.05      161.93     26.83 o 
  -1  33   4       79.97       95.12     24.56 o 
   0  33   4      300.43      293.63     39.97 o 
   1  33   4       83.29      137.26     38.90 o 
   2  33   4       58.79       13.20     28.59 o 
 -18   1   5        8.81       18.85     18.53 o 
 -17   1   5        5.36        9.37     16.50 o 
 -16   1   5       33.13       12.20     12.83 o 
 -15   1   5      370.52      350.55     20.52 o 
 -14   1   5      813.21      829.62     26.35 o 
 -13   1   5       41.32       24.87     11.43 o 
 -12   1   5      509.95      500.41     20.66 o 
 -11   1   5     1652.61     1659.27     33.69 o 
 -10   1   5      209.81      185.25     13.29 o 
  -9   1   5       27.94       23.31      5.65 o 
  -8   1   5        1.04       16.48      4.88 o 
  -7   1   5      213.62      211.88     11.40 o 
  -6   1   5     1244.47     1328.44     35.88 o 
  -5   1   5     3320.36     3961.83     65.57 o 
  -4   1   5     2869.53     2995.70     61.81 o 
  -3   1   5      571.30      697.61     18.45 o 
  -2   1   5     1601.04     1926.66    144.32 o 
  -1   1   5     1764.28     1865.90     46.51 o 
   0   1   5       97.61      121.46      9.79 o 
   1   1   5     1060.52     1266.80     21.28 o 
   2   1   5      623.78      727.81     12.77 o 
   3   1   5      592.25      719.07     15.86 o 
   4   1   5     3515.16     4103.17    105.65 o 
   5   1   5       64.40       59.41      9.20 o 
   6   1   5     1058.30     1017.16     30.07 o 
   8   1   5        2.90       -5.17     10.56 o 
   9   1   5       21.04       35.15     14.95 o 
  10   1   5       43.97       41.07     10.95 o 
  11   1   5      352.89      357.52     21.49 o 
  12   1   5       39.65       74.18     15.91 o 
  13   1   5     2005.62     2097.53     62.50 o 
  14   1   5      151.78       83.83     24.63 o 
  15   1   5      227.99      247.07     33.70 o 
  16   1   5       27.25       23.40     23.34 o 
 -18   2   5       36.68       11.10     21.60 o 
 -17   2   5      165.80      216.86     18.90 o 
 -16   2   5      397.20      410.96     22.28 o 
 -15   2   5      341.06      339.18     19.99 o 
 -14   2   5       54.79       49.01     12.82 o 
 -13   2   5      471.68      520.27     21.70 o 
 -12   2   5       19.22       16.86     11.47 o 
 -11   2   5       81.68       64.74     11.79 o 
 -10   2   5        6.88       -0.72     15.22 o 
  -9   2   5      538.91      442.66     17.70 o 
  -8   2   5     1113.56     1093.72     23.51 o 
  -7   2   5     1111.40     1285.69     23.56 o 
  -6   2   5     1540.90     1593.64     48.03 o 
  -5   2   5       70.46       81.02      9.01 o 
  -4   2   5      250.79      343.98     17.44 o 
  -3   2   5      527.93      513.12     26.89 o 
  -2   2   5     1328.76     1465.81     80.35 o 
  -1   2   5      216.20      224.30     22.69 o 
   0   2   5     3386.36     3738.63     56.20 o 
   1   2   5     1621.87     1610.84     25.54 o 
   2   2   5      817.58      870.36     15.89 o 
   3   2   5        0.00       11.90      4.81 o 
   4   2   5      340.95      463.47     39.32 o 
   5   2   5      530.64      548.58     32.71 o 
   6   2   5      700.66      726.02     25.57 o 
   7   2   5       97.84      113.59     23.37 o 
   8   2   5      584.44      613.93     32.42 o 
   9   2   5       23.54       15.14     12.87 o 
  10   2   5      419.04      379.91     21.28 o 
  11   2   5        0.46      -13.17     13.70 o 
  12   2   5       44.89       28.92     21.18 o 
  13   2   5       51.76       61.05     16.06 o 
  14   2   5       45.40       76.86     24.41 o 
  15   2   5      132.01      176.08     30.03 o 
  16   2   5        0.62       21.04     22.17 o 
 -18   3   5       69.02       79.68     16.78 o 
 -17   3   5        0.72       13.37     13.99 o 
 -16   3   5       94.28      118.30     15.90 o 
 -15   3   5       68.97       74.75     13.91 o 
 -14   3   5       51.45       31.29     12.20 o 
 -13   3   5      315.74      328.95     18.58 o 
 -12   3   5        1.24        4.05      9.12 o 
 -11   3   5     1006.14     1004.17     26.34 o 
 -10   3   5       91.82       96.46     11.36 o 
  -9   3   5      202.38      180.29     12.94 o 
  -8   3   5       17.67       25.34      6.63 o 
  -7   3   5      595.35      593.45     15.72 o 
  -6   3   5      279.09      259.95     23.25 o 
  -5   3   5     3456.93     3525.06     71.07 o 
  -4   3   5      361.87      290.93     15.26 o 
  -3   3   5        1.86        8.42      4.72 o 
  -2   3   5      152.69      184.78     10.33 o 
  -1   3   5      929.05      956.04     25.19 o 
   0   3   5      437.04      472.21     22.79 o 
   1   3   5       71.20       64.50      5.47 o 
   2   3   5      119.41      142.94      8.50 o 
   3   3   5     1243.38     1377.30     58.61 o 
   4   3   5     3708.97     3971.09    108.57 o 
   5   3   5     1074.67      983.40     26.50 o 
   6   3   5     1020.50      962.00     30.90 o 
   7   3   5        0.75       -1.39      6.85 o 
   8   3   5      304.66      235.74     34.53 o 
   9   3   5      321.08      313.34     28.05 o 
  10   3   5     1163.26     1211.78     40.50 o 
  11   3   5      168.22      155.81     18.55 o 
  12   3   5      574.18      514.01     31.65 o 
  13   3   5       41.86       42.44     24.62 o 
  14   3   5      780.85      768.88     38.65 o 
  15   3   5      359.44      431.54     79.24 o 
  16   3   5       77.33       86.46     28.09 o 
 -18   4   5        0.62        9.97     14.37 o 
 -17   4   5      226.41      266.25     20.13 o 
 -16   4   5       40.82       37.43     13.08 o 
 -15   4   5      118.48      135.07     15.63 o 
 -14   4   5      382.60      381.31     20.41 o 
 -13   4   5     2880.26     2718.60     46.98 o 
 -12   4   5       38.03       22.92     10.43 o 
 -11   4   5      734.77      697.79     22.63 o 
 -10   4   5      334.35      330.16     16.14 o 
  -9   4   5      158.98      144.75     14.64 o 
  -8   4   5       27.11       15.81      7.76 o 
  -7   4   5       14.73       -2.16      4.63 o 
  -6   4   5      127.50      193.20     13.02 o 
  -5   4   5       87.76       82.75      8.65 o 
  -4   4   5       23.86       25.49      7.30 o 
  -3   4   5       55.14       38.67      5.78 o 
  -2   4   5     3852.97     4382.87     67.97 o 
  -1   4   5      265.17      261.02      9.04 o 
   0   4   5       87.86       50.50     12.48 o 
   1   4   5      377.19      481.69     20.00 o 
   2   4   5       62.74       41.21      7.08 o 
   3   4   5     3403.08     3493.61     77.64 o 
   4   4   5      222.51      270.86     14.95 o 
   5   4   5      355.46      393.63     17.32 o 
   6   4   5      137.77      147.78     12.31 o 
   7   4   5       67.77       78.95     10.60 o 
   8   4   5      442.09      382.17     29.38 o 
   9   4   5      322.84      261.94     26.08 o 
  10   4   5        4.65       34.59     12.81 o 
  11   4   5      261.28      267.32     22.81 o 
  12   4   5       24.17       43.92     15.61 o 
  13   4   5      114.81       77.17     23.96 o 
  14   4   5       17.71       24.93     23.34 o 
  15   4   5      174.89      155.35     26.83 o 
  16   4   5        5.82        0.69     20.94 o 
 -18   5   5      177.23      202.61     19.34 o 
 -17   5   5        9.83        4.55     13.62 o 
 -16   5   5      339.85      372.20     24.27 o 
 -15   5   5      421.25      401.91     21.42 o 
 -14   5   5      192.28      199.05     16.45 o 
 -13   5   5       28.11       22.21     14.25 o 
 -12   5   5      136.08      146.72     13.81 o 
 -11   5   5        0.00        0.02      9.46 o 
 -10   5   5       88.09       92.48     19.87 o 
  -9   5   5      626.51      628.57     19.80 o 
  -8   5   5        7.01        6.83      6.25 o 
  -7   5   5     1273.78     1237.78     22.42 o 
  -6   5   5     1850.58     1786.07     31.09 o 
  -5   5   5      127.88      157.26     16.33 o 
  -4   5   5      320.80      353.64     16.37 o 
  -3   5   5      408.47      417.93     12.85 o 
  -2   5   5      783.60      797.44     15.81 o 
  -1   5   5     1059.78     1176.08     19.69 o 
   0   5   5      621.62      664.65     18.64 o 
   1   5   5     4098.52     4387.88     98.80 o 
   2   5   5       31.40       26.95      6.27 o 
   3   5   5     3524.68     3680.58     94.86 o 
   4   5   5      846.39      920.83     37.57 o 
   5   5   5      667.04      671.01     22.88 o 
   6   5   5      104.22      110.09     11.96 o 
   7   5   5        5.51       -1.53      7.81 o 
   8   5   5     1613.52     1578.54     65.52 o 
   9   5   5       17.72        1.89     13.54 o 
  10   5   5       32.62       58.74     14.39 o 
  11   5   5      288.14      264.82     23.74 o 
  12   5   5        1.32       17.21     13.78 o 
  13   5   5      436.72      482.29     32.63 o 
  14   5   5        0.73       30.93     16.35 o 
  15   5   5      143.90      180.90     24.87 o 
  16   5   5       79.29       46.90     24.94 o 
 -18   6   5       27.00        4.63     19.97 o 
 -17   6   5        5.90       19.71     13.63 o 
 -16   6   5      229.28      216.13     18.34 o 
 -15   6   5      166.07      192.78     17.00 o 
 -14   6   5       20.21       26.32     11.82 o 
 -13   6   5     1000.48      976.10     27.80 o 
 -12   6   5       71.53       61.19     11.75 o 
 -11   6   5       38.14       12.32     10.12 o 
 -10   6   5     2750.63     2671.14     43.39 o 
  -9   6   5      914.09      886.82     38.30 o 
  -8   6   5      318.42      260.85     14.24 o 
  -7   6   5      132.04      109.80      8.75 o 
  -6   6   5       43.35       88.32     10.88 o 
  -5   6   5       92.93      119.53     14.85 o 
  -4   6   5     2130.37     2356.20     49.14 o 
  -3   6   5      680.23      726.32     15.52 o 
  -2   6   5       53.29       45.08      5.26 o 
  -1   6   5       26.88       16.50      3.29 o 
   0   6   5     1932.53     2305.92     34.29 o 
   1   6   5     1446.17     1573.96     33.28 o 
   2   6   5      450.93      478.26     13.60 o 
   3   6   5       42.40       81.13     10.49 o 
   4   6   5     4174.39     4176.27     77.37 o 
   5   6   5      887.99      863.43     26.55 o 
   6   6   5       27.70       47.29      9.65 o 
   7   6   5        2.97        6.69      8.56 o 
   8   6   5       83.06       57.54     19.24 o 
   9   6   5     1134.59     1107.88     46.79 o 
  10   6   5      218.95      135.58     21.57 o 
  11   6   5      206.81      219.66     22.19 o 
  12   6   5       29.79       24.06     14.51 o 
  13   6   5      123.06      143.98     23.56 o 
  14   6   5      214.98      237.93     25.28 o 
  15   6   5       31.06       49.32     18.14 o 
  16   6   5      288.36      247.10     35.80 o 
 -18   7   5        1.24      -11.48     15.97 o 
 -17   7   5        0.61       14.95     14.04 o 
 -16   7   5      371.94      420.87     22.43 o 
 -15   7   5       97.36       97.89     14.77 o 
 -14   7   5      401.80      389.91     20.42 o 
 -13   7   5      124.32      158.21     15.09 o 
 -12   7   5       72.36       54.77     11.81 o 
 -11   7   5     2312.90     2218.02     39.64 o 
 -10   7   5      185.23      166.33     13.72 o 
  -9   7   5      518.01      441.86     17.29 o 
  -8   7   5      117.31      124.63     11.87 o 
  -7   7   5      155.62      196.71     10.56 o 
  -6   7   5        0.27       -5.00      5.95 o 
  -5   7   5       21.32       33.85      6.29 o 
  -4   7   5      335.35      385.37     15.20 o 
  -3   7   5      333.75      314.05     10.67 o 
  -2   7   5     1074.32     1305.70     23.33 o 
  -1   7   5      118.34      116.16     10.19 o 
   0   7   5     1403.82     1670.06     25.12 o 
   1   7   5      838.89      870.11     19.33 o 
   2   7   5     2942.59     3065.61     49.02 o 
   3   7   5     3135.88     3399.66     92.58 o 
   4   7   5       15.33       24.68      8.49 o 
   5   7   5      360.32      411.06     20.02 o 
   6   7   5     1695.64     1718.81     41.58 o 
   7   7   5        1.98        2.95      8.95 o 
   8   7   5      236.62      254.85     30.77 o 
   9   7   5       62.97       70.04     18.56 o 
  10   7   5      284.03      205.21     25.29 o 
  11   7   5       73.99      121.81     23.14 o 
  12   7   5       43.15       48.77     24.48 o 
  13   7   5       39.48       37.56     22.16 o 
  14   7   5       14.04       20.22     22.93 o 
  15   7   5      243.67      271.43     35.78 o 
  16   7   5        6.33       11.76     22.96 o 
 -18   8   5       90.65      116.75     19.86 o 
 -17   8   5      316.37      322.01     25.43 o 
 -16   8   5      109.11      123.26     16.02 o 
 -15   8   5      226.37      272.37     20.54 o 
 -14   8   5       84.89       89.87     14.04 o 
 -13   8   5      378.66      345.19     19.30 o 
 -12   8   5       61.50       68.76     12.13 o 
 -11   8   5     1011.22      979.42     25.94 o 
 -10   8   5      978.71      956.31     25.19 o 
  -9   8   5      948.52      969.62     26.05 o 
  -8   8   5     1437.30     1416.44     33.42 o 
  -7   8   5     3539.80     3286.16     51.30 o 
  -6   8   5       75.78       57.13      9.19 o 
  -5   8   5       60.93       71.59      7.53 o 
  -4   8   5       60.76       51.19      5.82 o 
  -3   8   5       58.63       46.75      6.06 o 
  -2   8   5     2370.01     2662.28     36.64 o 
  -1   8   5      182.53      234.14     10.21 o 
   0   8   5        3.89        6.52      4.05 o 
   1   8   5       55.15       37.85      5.77 o 
   2   8   5       76.59       58.94      5.39 o 
   3   8   5      469.82      491.74     13.95 o 
   4   8   5        9.11        4.85      7.78 o 
   5   8   5      157.88      179.24     14.56 o 
   6   8   5      131.66      112.63     13.34 o 
   7   8   5     2554.40     2487.56     56.30 o 
   8   8   5      370.40      352.35     28.81 o 
   9   8   5      220.48      189.46     28.74 o 
  10   8   5      195.43      202.85     25.09 o 
  11   8   5      235.63      212.62     26.89 o 
  12   8   5      174.00      215.25     53.49 o 
  13   8   5      230.04      267.80     36.08 o 
  14   8   5      255.05      264.12     41.73 o 
  15   8   5       19.89        4.81     29.06 o 
 -17   9   5       59.23       28.52     15.07 o 
 -16   9   5      580.87      630.59     25.99 o 
 -15   9   5      805.76      859.17     27.74 o 
 -14   9   5      211.79      213.00     16.98 o 
 -13   9   5       94.66      101.82     14.14 o 
 -12   9   5      554.22      513.15     21.35 o 
 -11   9   5      681.87      615.46     33.63 o 
 -10   9   5      218.64      220.15     17.99 o 
  -9   9   5      342.24      356.47     16.77 o 
  -8   9   5      286.69      204.92     14.34 o 
  -7   9   5       39.45       26.06      7.98 o 
  -6   9   5      263.74      331.57     16.05 o 
  -5   9   5      173.45      158.46     10.21 o 
  -4   9   5      122.90      180.61     11.76 o 
  -3   9   5      853.95      950.65     18.26 o 
  -2   9   5       31.22       52.86      5.56 o 
  -1   9   5      268.21      349.99     11.02 o 
   0   9   5     1133.79     1195.34     26.57 o 
   1   9   5     4529.21     5147.01     82.68 o 
   2   9   5      695.75      756.30     20.36 o 
   3   9   5      471.60      481.72     11.77 o 
   4   9   5      183.34      206.31     15.10 o 
   5   9   5       13.04       22.82     10.02 o 
   6   9   5        7.58       13.02      9.43 o 
   7   9   5      437.63      463.99     22.87 o 
   8   9   5      367.63      405.95     23.25 o 
   9   9   5       16.36       29.49     11.76 o 
  10   9   5        0.11      -11.36     14.37 o 
  11   9   5      215.13      243.55     42.09 o 
  12   9   5       41.77       32.83     19.06 o 
  13   9   5       30.86       35.56     22.14 o 
  14   9   5      115.54      109.88     27.13 o 
  15   9   5       79.98      115.45     31.24 o 
 -17  10   5       17.93        5.63     13.74 o 
 -16  10   5      295.37      324.50     20.92 o 
 -15  10   5      891.45      853.69     27.56 o 
 -14  10   5      215.86      251.14     18.84 o 
 -13  10   5        2.63        4.73     11.07 o 
 -12  10   5        0.64       -1.63     10.42 o 
 -11  10   5     1740.58     1709.99     34.36 o 
 -10  10   5     1520.99     1515.87     31.76 o 
  -9  10   5       42.68       46.72     10.43 o 
  -8  10   5     4202.96     3966.47     55.93 o 
  -7  10   5      100.14      119.94      9.57 o 
  -6  10   5     2137.08     2130.28     32.95 o 
  -5  10   5     1885.90     1848.47     32.94 o 
  -3  10   5      520.45      559.68     14.33 o 
  -2  10   5      461.60      506.80     17.10 o 
  -1  10   5        8.11       17.43      4.82 o 
   0  10   5      413.75      344.08     18.82 o 
   1  10   5      409.83      414.78     13.71 o 
   2  10   5      524.52      559.16     16.46 o 
   3  10   5      846.46      884.34     17.53 o 
   4  10   5      106.81      116.33     13.08 o 
   5  10   5      923.13     1016.61     44.74 o 
   6  10   5       50.76       39.24     17.16 o 
   7  10   5      222.67      194.22     17.17 o 
   8  10   5        1.49       -0.01     10.39 o 
   9  10   5      532.68      570.85     26.97 o 
  10  10   5       32.16       53.50     18.35 o 
  11  10   5        0.93       14.76     16.74 o 
  12  10   5        8.66       23.14     18.03 o 
  13  10   5      303.78      259.78     32.33 o 
  14  10   5        0.84        5.48     27.43 o 
  15  10   5      216.18      170.10     48.02 o 
 -17  11   5      353.22      325.44     24.66 o 
 -16  11   5      582.36      602.93     24.41 o 
 -15  11   5       81.55      113.56     24.66 o 
 -14  11   5      502.67      475.26     22.33 o 
 -13  11   5       32.95       25.26     11.54 o 
 -12  11   5       78.40       69.27     12.72 o 
 -11  11   5       34.23       51.95      9.91 o 
 -10  11   5       79.13       63.47     10.48 o 
  -9  11   5      576.70      538.13     17.83 o 
  -8  11   5     5980.00     5698.29     69.32 o 
  -7  11   5     3940.46     3948.58     50.85 o 
  -6  11   5       77.49       66.45      8.67 o 
  -5  11   5      639.88      716.01     26.57 o 
  -4  11   5        6.32       12.05      6.21 o 
  -3  11   5     1580.57     1765.45     30.71 o 
  -2  11   5     2763.04     2773.82     35.10 o 
  -1  11   5      330.83      381.99     12.64 o 
   0  11   5       74.82       95.81      7.36 o 
   1  11   5        3.50        1.07      3.53 o 
   2  11   5      113.59      130.27      7.50 o 
   3  11   5        0.54       -3.25      6.03 o 
   4  11   5      476.48      530.44     31.90 o 
   5  11   5        4.85       -0.93      9.31 o 
   6  11   5      295.67      250.68     18.42 o 
   7  11   5       26.43       33.66     17.71 o 
   8  11   5       26.12        3.51     10.55 o 
   9  11   5       23.65       13.22     11.16 o 
  10  11   5        4.98       -8.50     26.37 o 
  11  11   5       83.40       77.05     25.48 o 
  12  11   5       45.25        4.15     16.90 o 
  13  11   5       47.02       29.33     20.65 o 
  14  11   5       19.98       54.10     23.15 o 
  15  11   5      255.87      277.61     35.99 o 
 -17  12   5       50.83       61.36     21.16 o 
 -16  12   5       55.16       67.05     16.86 o 
 -15  12   5       42.53       68.46     13.01 o 
 -14  12   5       62.49       73.62     12.66 o 
 -13  12   5      117.82      123.22     13.14 o 
 -12  12   5       87.70       75.22     11.71 o 
 -11  12   5      709.79      776.75     22.18 o 
 -10  12   5      608.02      592.78     19.46 o 
  -9  12   5      249.16      230.24     13.53 o 
  -8  12   5      606.67      624.04     19.08 o 
  -7  12   5     5034.96     4994.93     65.82 o 
  -6  12   5        0.01       10.37      7.43 o 
  -5  12   5     3705.87     3593.35     70.94 o 
  -4  12   5       37.56       16.57      7.90 o 
  -3  12   5      972.82      862.99     61.08 o 
  -2  12   5        0.04        1.91      3.89 o 
  -1  12   5       23.99       41.05      6.23 o 
   0  12   5     1114.61     1189.64     22.67 o 
   1  12   5      652.76      564.29     56.64 o 
   2  12   5      407.09      460.23     13.46 o 
   3  12   5        8.18        5.25      5.15 o 
   4  12   5        0.55       15.50      9.26 o 
   5  12   5       25.47       21.82     10.34 o 
   6  12   5      763.27      766.37     31.67 o 
   7  12   5      211.07      217.59     18.49 o 
   8  12   5      713.15      786.79     37.99 o 
   9  12   5      348.28      329.17     23.66 o 
  10  12   5      303.53      280.88     23.05 o 
  11  12   5      113.00       71.52     21.84 o 
  12  12   5      487.15      468.57     40.21 o 
  13  12   5       80.18      107.51     27.36 o 
  14  12   5       20.94      -20.14     20.14 o 
  15  12   5      177.08      144.41     49.42 o 
 -17  13   5        2.53        5.59     17.52 o 
 -16  13   5       74.36       55.39     13.77 o 
 -15  13   5        4.76       26.85     11.69 o 
 -14  13   5       38.09       40.35     11.40 o 
 -13  13   5      159.40      181.37     14.48 o 
 -12  13   5       83.20      120.49     12.43 o 
 -11  13   5       67.05       57.84     10.85 o 
 -10  13   5       18.77       18.09      9.36 o 
  -9  13   5      507.81      549.80     18.47 o 
  -8  13   5      711.00      679.01     19.79 o 
  -7  13   5     1561.12     1462.65     29.44 o 
  -6  13   5      458.94      422.36     15.51 o 
  -5  13   5      426.88      359.03     14.11 o 
  -4  13   5      187.23      182.40     12.47 o 
  -3  13   5      110.93       93.42      9.42 o 
  -2  13   5       95.30      110.79      7.88 o 
  -1  13   5       96.64      101.56      7.07 o 
   0  13   5      248.88      250.46      9.54 o 
   1  13   5     1112.41     1258.06     28.29 o 
   2  13   5        1.80        0.30      4.25 o 
   3  13   5       55.32       43.07      6.89 o 
   4  13   5      404.40      378.18     25.57 o 
   5  13   5      577.46      689.77     28.19 o 
   6  13   5        7.01       -9.95      9.95 o 
   7  13   5     1679.94     1715.39     46.35 o 
   8  13   5      881.06      928.16     33.89 o 
   9  13   5       74.90       75.21     15.23 o 
  10  13   5      551.76      543.42     30.62 o 
  11  13   5       34.79       21.86     18.62 o 
  12  13   5      390.18      414.43     38.41 o 
  13  13   5       94.20      120.62     27.01 o 
  14  13   5      300.15      317.87     49.05 o 
  15  13   5      180.88      146.50     31.40 o 
 -17  14   5      363.53      463.23     67.86 o 
 -16  14   5      108.29      130.98     16.21 o 
 -15  14   5       55.12       72.30     13.49 o 
 -14  14   5      107.46      100.41     13.24 o 
 -13  14   5       15.09       29.67     11.09 o 
 -12  14   5        6.11       11.83      9.97 o 
 -11  14   5      406.53      418.48     18.15 o 
 -10  14   5       40.08       22.37      9.62 o 
  -9  14   5       33.65       32.42      9.49 o 
  -8  14   5      387.81      382.25     16.02 o 
  -7  14   5       22.35       11.57      8.96 o 
  -6  14   5      335.11      323.31     14.85 o 
  -5  14   5      231.27      200.94     11.91 o 
  -4  14   5      298.11      298.30     15.12 o 
  -3  14   5        6.22        1.91      4.24 o 
  -2  14   5      430.55      460.70     15.27 o 
  -1  14   5        6.51        6.56      6.15 o 
   0  14   5       15.20       21.67      5.48 o 
   1  14   5        5.38       -2.84      4.58 o 
   2  14   5      105.66       94.03      8.24 o 
   3  14   5      182.03      191.61     16.36 o 
   4  14   5       54.54       82.63     13.20 o 
   5  14   5     1238.65     1203.95     36.84 o 
   6  14   5     2474.02     2531.94     58.83 o 
   7  14   5     2874.90     2734.11     63.14 o 
   8  14   5       11.24       -6.68     11.54 o 
   9  14   5      249.62      265.57     38.57 o 
  10  14   5      138.34      148.23     26.16 o 
  11  14   5      305.11      338.22     33.78 o 
  12  14   5       88.81       85.18     44.12 o 
  13  14   5       17.11      -21.15     22.00 o 
  14  14   5        3.31       -3.30     21.89 o 
 -16  15   5       62.59      121.02     21.54 o 
 -15  15   5       32.66       31.75     14.05 o 
 -14  15   5        1.32       10.34     10.96 o 
 -13  15   5       55.84       91.51     12.75 o 
 -12  15   5      317.84      346.85     17.54 o 
 -11  15   5      133.81      134.24     12.98 o 
 -10  15   5      436.42      442.51     18.26 o 
  -9  15   5     1357.22     1332.01     27.25 o 
  -8  15   5        0.84        2.00      8.31 o 
  -7  15   5        6.66       -0.58      8.70 o 
  -6  15   5     1846.97     1889.07     33.45 o 
  -5  15   5      533.60      507.25     17.12 o 
  -4  15   5      167.14      183.59     11.39 o 
  -3  15   5      355.77      365.08     16.05 o 
  -2  15   5       44.01       25.17      9.75 o 
  -1  15   5     1216.89     1230.00     22.79 o 
   0  15   5      528.01      528.99     16.30 o 
   1  15   5      175.00      204.27     11.21 o 
   2  15   5       41.85       46.49      6.97 o 
   3  15   5      137.31      148.73     17.82 o 
   4  15   5        0.09        6.16     10.93 o 
   5  15   5      201.96      216.80     20.02 o 
   6  15   5      164.38      174.27     29.86 o 
   7  15   5       17.19       10.22     12.68 o 
   8  15   5       35.32       35.08     13.36 o 
   9  15   5       57.59       27.35     13.76 o 
  10  15   5      150.33      149.90     19.21 o 
  11  15   5        6.65      -16.32     16.32 o 
  12  15   5      112.04       55.87     35.62 o 
  13  15   5      101.46       84.77     44.82 o 
  14  15   5       99.41      106.38     20.63 o 
 -16  16   5      818.66      732.49     36.41 o 
 -15  16   5      389.37      401.89     22.14 o 
 -14  16   5       36.14       56.50     12.67 o 
 -13  16   5        0.97        5.20     10.39 o 
 -12  16   5        8.22       11.74      9.74 o 
 -11  16   5     2018.27     1882.72     34.66 o 
 -10  16   5        0.31       -1.79      8.87 o 
  -9  16   5      708.16      656.25     19.98 o 
  -8  16   5      463.85      458.60     17.32 o 
  -7  16   5        0.66       -3.86      8.46 o 
  -6  16   5        0.00        0.92      8.20 o 
  -5  16   5        0.58        6.01      8.30 o 
  -4  16   5      297.22      275.64     14.66 o 
  -3  16   5        0.06        1.87      7.16 o 
  -2  16   5      384.66      463.51     18.32 o 
  -1  16   5      106.05       82.37      9.52 o 
   0  16   5       96.24      119.11     10.18 o 
   1  16   5       33.53       42.32      8.24 o 
   2  16   5      564.14      603.94     22.80 o 
   3  16   5      380.07      402.22     19.06 o 
   4  16   5      766.54      770.72     37.62 o 
   5  16   5      122.35      130.37     16.15 o 
   6  16   5      640.17      636.17     28.86 o 
   7  16   5       67.05       55.62     14.33 o 
   8  16   5       11.29        1.86     12.38 o 
   9  16   5      140.73      139.10     18.89 o 
  10  16   5      106.08       71.47     19.62 o 
  11  16   5        0.00       -3.85     18.79 o 
  12  16   5        0.14       -6.35     28.65 o 
  13  16   5       65.28       80.44     19.00 o 
  14  16   5      101.31      107.95     26.34 o 
 -16  17   5      311.59      362.46     28.26 o 
 -15  17   5      114.32      100.94     15.55 o 
 -14  17   5      364.14      378.13     21.05 o 
 -13  17   5        2.41       10.44     10.15 o 
 -12  17   5      711.16      729.84     22.75 o 
 -11  17   5       25.28       55.67     10.64 o 
 -10  17   5      671.17      661.56     20.81 o 
  -9  17   5        5.88        0.89      9.12 o 
  -8  17   5      339.43      353.86     15.98 o 
  -7  17   5     2185.16     2215.52     38.44 o 
  -6  17   5      944.02      867.26     27.46 o 
  -5  17   5       20.94        9.14      8.95 o 
  -4  17   5      173.98      171.24     13.40 o 
  -3  17   5       97.33      115.63     14.50 o 
  -2  17   5      467.13      436.36     16.70 o 
  -1  17   5       51.46       53.52      9.49 o 
   0  17   5       71.29       68.35      9.82 o 
   1  17   5      120.52      103.33     10.43 o 
   2  17   5      987.18     1010.78     25.47 o 
   3  17   5      160.71      141.62     13.55 o 
   4  17   5        5.45       -4.99      9.69 o 
   5  17   5       25.33       17.33     10.58 o 
   6  17   5       51.45       54.37     12.21 o 
   7  17   5      261.88      274.56     18.69 o 
   8  17   5      122.54      140.46     15.56 o 
   9  17   5      146.28      129.60     15.60 o 
  10  17   5       78.55       65.88     19.95 o 
  11  17   5        2.63        7.27     12.54 o 
  12  17   5        6.18       12.32     15.74 o 
  13  17   5        0.91        3.14     16.67 o 
 -15  18   5      215.29      270.90     20.53 o 
 -14  18   5       25.53       26.96     21.33 o 
 -13  18   5        6.69       17.98     12.33 o 
 -12  18   5      180.57      188.14     16.71 o 
 -11  18   5        6.58       13.74     10.52 o 
 -10  18   5      340.14      358.25     17.39 o 
  -9  18   5      529.18      481.16     18.84 o 
  -8  18   5      176.69      188.49     13.27 o 
  -7  18   5       32.96       55.83     13.46 o 
  -6  18   5      411.33      428.62     17.92 o 
  -5  18   5      711.08      738.96     23.21 o 
  -4  18   5        4.31       14.23      9.66 o 
  -3  18   5      578.95      594.41     20.37 o 
  -2  18   5      656.24      632.38     22.49 o 
  -1  18   5      272.00      287.60     14.93 o 
   0  18   5       49.04       64.41     10.41 o 
   1  18   5     1774.66     1730.91     32.98 o 
   2  18   5      154.14      166.96     14.08 o 
   3  18   5      232.98      243.50     19.99 o 
   4  18   5      239.04      229.74     16.66 o 
   5  18   5      789.35      833.84     27.59 o 
   6  18   5      645.42      685.02     25.48 o 
   7  18   5     1341.57     1351.34     45.70 o 
   8  18   5      240.86      225.59     18.36 o 
   9  18   5       33.31       39.19     13.16 o 
  10  18   5       63.71       97.67     30.65 o 
  11  18   5      250.65      299.73     32.87 o 
  12  18   5      299.13      297.56     27.27 o 
  13  18   5      120.65      150.83     28.95 o 
 -15  19   5       59.60       42.23     19.21 o 
 -14  19   5       24.92       17.59     12.84 o 
 -13  19   5       34.86       76.71     14.24 o 
 -12  19   5      283.18      318.33     19.25 o 
 -11  19   5       77.94       88.29     12.11 o 
 -10  19   5        1.04        5.11      9.62 o 
  -9  19   5        0.88       -7.54      8.85 o 
  -8  19   5      129.73      128.49     13.07 o 
  -7  19   5      140.04      112.59     12.29 o 
  -6  19   5       15.65       -2.91     13.90 o 
  -5  19   5        3.37       -2.34      9.89 o 
  -4  19   5      594.38      598.88     25.44 o 
  -3  19   5      116.77       87.73     13.10 o 
  -2  19   5      301.19      309.42     19.09 o 
  -1  19   5      202.99      225.17     17.26 o 
   0  19   5      569.66      550.57     26.70 o 
   1  19   5     1568.94     1553.30     31.48 o 
   2  19   5      691.87      742.04     28.47 o 
   3  19   5      851.78      900.76     76.54 o 
   4  19   5     1374.40     1396.75     41.31 o 
   5  19   5        2.25       -6.35     10.25 o 
   6  19   5      543.51      568.94     25.19 o 
   7  19   5        1.12      -10.67     10.67 o 
   8  19   5      294.08      313.33     20.85 o 
   9  19   5        3.41      -11.26     11.26 o 
  10  19   5       86.12       97.84     16.66 o 
  11  19   5      646.23      680.30     30.29 o 
  12  19   5      266.68      255.79     31.89 o 
  13  19   5        2.72      -21.50     21.50 o 
 -15  20   5        0.97      -13.01     17.05 o 
 -14  20   5      252.42      275.76     19.89 o 
 -13  20   5        5.61        0.32     13.63 o 
 -12  20   5        7.79       -2.42     11.11 o 
 -11  20   5       39.66       40.05     11.34 o 
 -10  20   5        9.64       14.71      9.87 o 
  -9  20   5      159.54      156.86     13.38 o 
  -8  20   5      187.14      161.15     15.86 o 
  -7  20   5        5.25        2.23     10.75 o 
  -6  20   5      203.19      203.36     15.73 o 
  -5  20   5        3.48       -8.06      9.86 o 
  -4  20   5      314.28      319.50     17.03 o 
  -3  20   5       10.66       -1.19     10.33 o 
  -2  20   5       13.49       25.42     10.82 o 
  -1  20   5      136.81      138.25     13.76 o 
   0  20   5      465.92      519.64     22.65 o 
   1  20   5      361.80      332.50     16.49 o 
   2  20   5     1146.36     1206.64     38.30 o 
   3  20   5        8.09        3.39     13.46 o 
   4  20   5        2.31      -11.29     12.64 o 
   5  20   5       19.46       26.83     14.11 o 
   6  20   5      658.14      641.28     26.08 o 
   7  20   5      519.32      561.65     26.00 o 
   8  20   5      118.98      110.93     15.73 o 
   9  20   5      118.65       98.20     15.54 o 
  10  20   5       79.73       28.00     16.98 o 
  11  20   5       42.85       43.05     18.67 o 
  12  20   5       11.25        8.49     30.41 o 
 -14  21   5        0.15       -8.88     13.06 o 
 -13  21   5      111.19      152.67     16.39 o 
 -12  21   5        0.69       -6.70     11.49 o 
 -11  21   5        9.38       -2.19     10.77 o 
 -10  21   5       95.14       91.34     12.46 o 
  -9  21   5       41.85       45.13     17.69 o 
  -8  21   5       16.96        1.16     11.53 o 
  -7  21   5        0.04       13.18     11.65 o 
  -6  21   5        0.71       -1.06     10.45 o 
  -5  21   5      880.60      880.90     29.77 o 
  -4  21   5      176.16      160.00     15.64 o 
  -3  21   5       24.80       23.92     11.48 o 
  -2  21   5       99.84      127.76     13.74 o 
  -1  21   5     1060.22      968.95     31.05 o 
   0  21   5       55.89       45.20     10.42 o 
   1  21   5      209.58      224.73     17.03 o 
   2  21   5      292.13      319.19     23.57 o 
   3  21   5       38.10       18.22     14.47 o 
   4  21   5      268.93      261.49     22.11 o 
   5  21   5      727.40      726.91     31.63 o 
   6  21   5        0.45      -13.23     13.23 o 
   7  21   5      167.30      168.74     17.72 o 
   8  21   5      281.50      248.89     20.09 o 
   9  21   5       47.95       10.29     20.31 o 
  10  21   5      149.14      138.64     21.13 o 
  11  21   5       24.88       -3.41     17.48 o 
  12  21   5      302.85      292.81     34.45 o 
 -14  22   5        2.55       10.86     14.78 o 
 -13  22   5       32.06       11.26     13.35 o 
 -12  22   5       90.62       87.30     18.68 o 
 -11  22   5        4.93        0.57     14.64 o 
 -10  22   5       24.82        2.76     20.09 o 
  -9  22   5       29.48       31.87     11.90 o 
  -8  22   5       66.88       41.03     19.85 o 
  -7  22   5       42.60       28.45     12.90 o 
  -6  22   5       90.12       95.70     14.02 o 
  -5  22   5     1526.02     1372.97     41.25 o 
  -4  22   5      511.12      496.09     23.42 o 
  -3  22   5      615.58      600.21     27.86 o 
  -2  22   5     1058.65      998.67     29.04 o 
  -1  22   5      111.25      130.24     15.38 o 
   0  22   5      873.70      799.96     45.67 o 
   1  22   5       65.51       94.69     14.03 o 
   2  22   5      411.07      421.96     28.13 o 
   3  22   5      241.02      255.75     32.55 o 
   4  22   5        8.93        8.48     14.27 o 
   5  22   5      241.47      233.31     22.20 o 
   6  22   5      181.63      220.38     29.80 o 
   7  22   5      222.91      204.75     21.71 o 
   8  22   5       66.14       51.12     21.31 o 
   9  22   5      114.02      125.92     20.42 o 
  10  22   5       16.34       -8.07     17.11 o 
  11  22   5      372.17      316.58     28.92 o 
 -13  23   5       17.84       26.32     16.52 o 
 -12  23   5       44.22       27.06     15.28 o 
 -11  23   5       59.22       42.02     19.77 o 
 -10  23   5      182.00      172.91     20.39 o 
  -9  23   5      198.80      204.70     18.30 o 
  -8  23   5      207.71      202.45     17.99 o 
  -7  23   5       23.22       17.13     12.27 o 
  -6  23   5        1.65      -10.06     11.41 o 
  -5  23   5       93.15       65.35     13.83 o 
  -4  23   5       25.90       29.01     12.48 o 
  -3  23   5        5.08       17.18     12.14 o 
  -2  23   5       35.38       32.80     12.13 o 
  -1  23   5     1541.19     1473.47     53.72 o 
   0  23   5       64.38       62.96     15.66 o 
   1  23   5      153.31      155.20     16.29 o 
   2  23   5      711.50      800.84     47.75 o 
   3  23   5      115.09       92.42     18.05 o 
   4  23   5        5.08        9.94     15.37 o 
   5  23   5      645.40      696.17     47.11 o 
   6  23   5      245.11      214.15     22.33 o 
   7  23   5      137.45      178.67     27.58 o 
   8  23   5      632.64      670.49     41.97 o 
   9  23   5       66.77       55.36     23.08 o 
  10  23   5       79.66       65.46     25.62 o 
  11  23   5        0.01      -18.47     18.47 o 
 -13  24   5      273.50      277.20     22.57 o 
 -12  24   5       89.05       97.36     20.44 o 
 -11  24   5       17.93       41.22     15.33 o 
 -10  24   5       63.70       59.52     14.86 o 
  -9  24   5      163.88      145.88     16.90 o 
  -8  24   5       17.98        7.29     12.22 o 
  -7  24   5      271.72      253.79     27.54 o 
  -6  24   5      553.29      458.67     30.45 o 
  -5  24   5      160.33      138.38     16.67 o 
  -4  24   5      245.48      240.08     19.12 o 
  -3  24   5      115.73      127.05     15.76 o 
  -2  24   5        1.62       -6.67     11.94 o 
  -1  24   5      215.09      199.39     16.91 o 
   0  24   5       34.23       12.56     21.12 o 
   1  24   5       90.98       79.42     17.09 o 
   2  24   5        1.05      -14.59     14.59 o 
   3  24   5      222.14      236.74     23.19 o 
   4  24   5        5.06       21.97     16.66 o 
   5  24   5      579.56      643.51     40.69 o 
   6  24   5       52.06       46.51     22.07 o 
   7  24   5        0.14      -19.60     19.60 o 
   8  24   5        1.91        7.49     22.14 o 
   9  24   5      240.43      154.05     28.88 o 
  10  24   5       86.07       30.56     25.16 o 
 -12  25   5      118.46      151.23     19.16 o 
 -11  25   5      137.41      195.63     19.46 o 
 -10  25   5        2.03       -7.35     13.52 o 
  -9  25   5      134.76      127.87     16.85 o 
  -8  25   5      146.27      164.40     17.17 o 
  -7  25   5      280.57      280.51     21.75 o 
  -6  25   5       11.66       21.40     13.44 o 
  -5  25   5      212.03      241.81     21.67 o 
  -4  25   5        5.11       13.65     12.67 o 
  -3  25   5      349.13      378.42     22.22 o 
  -2  25   5      379.70      385.60     22.47 o 
  -1  25   5       10.28        4.56     17.18 o 
   0  25   5       12.02       13.59     17.79 o 
   1  25   5      174.19      203.26     29.35 o 
   2  25   5        3.39      -15.73     16.45 o 
   3  25   5        5.02        6.66     16.10 o 
   4  25   5      159.18      130.47     26.78 o 
   5  25   5        2.85        0.94     20.90 o 
   6  25   5      179.81      242.63     30.50 o 
   7  25   5       26.39       10.92     36.58 o 
   8  25   5      792.49      777.81     46.36 o 
   9  25   5      287.15      270.27     33.74 o 
  10  25   5      732.01      776.75     47.13 o 
 -11  26   5        0.47      -14.36     14.36 o 
 -10  26   5       53.63       32.23     14.93 o 
  -9  26   5      165.72      152.10     17.98 o 
  -8  26   5        5.31        9.94     14.18 o 
  -7  26   5       95.90      117.38     17.45 o 
  -6  26   5       37.28       16.76     13.83 o 
  -5  26   5      465.73      463.41     25.66 o 
  -4  26   5       55.19       79.41     15.03 o 
  -3  26   5        2.66        4.92     14.33 o 
  -2  26   5      839.16      853.06     30.19 o 
  -1  26   5       31.59        8.49     18.34 o 
   0  26   5      110.42      121.27     19.42 o 
   1  26   5     1048.55     1070.66     50.00 o 
   2  26   5       36.27       36.40     22.86 o 
   3  26   5       43.36       46.82     25.09 o 
   4  26   5      509.88      523.68     62.57 o 
   5  26   5        3.98      -20.31     20.31 o 
   6  26   5      356.96      351.39     35.65 o 
   7  26   5      414.15      394.79     37.30 o 
   8  26   5       56.04       45.02     25.27 o 
   9  26   5       37.09       15.22     26.29 o 
 -11  27   5      151.22      179.78     19.93 o 
 -10  27   5      499.95      521.54     27.44 o 
  -9  27   5       47.73       54.09     16.79 o 
  -8  27   5      328.49      301.11     23.44 o 
  -7  27   5        6.00       12.42     14.83 o 
  -6  27   5      176.75      183.99     19.62 o 
  -5  27   5       14.38       21.93     14.28 o 
  -4  27   5        0.79      -10.44     14.46 o 
  -3  27   5        6.88       -1.61     11.97 o 
  -2  27   5      143.70      134.41     20.73 o 
  -1  27   5      123.67      124.17     32.20 o 
   0  27   5       38.06       42.40     24.31 o 
   1  27   5       58.08       10.53     23.54 o 
   2  27   5      144.75       94.88     41.46 o 
   3  27   5       23.80       22.66     22.64 o 
   4  27   5       35.28       18.32     23.84 o 
   5  27   5        8.91       -5.48     22.64 o 
   6  27   5       28.20       14.01     25.08 o 
   7  27   5      116.67      151.07     35.82 o 
   8  27   5      166.72      115.72     41.49 o 
 -10  28   5        0.00       39.68     16.59 o 
  -9  28   5      677.76      698.55     32.91 o 
  -8  28   5      134.93       88.84     18.02 o 
  -7  28   5       20.34       30.01     17.24 o 
  -6  28   5       65.87       95.62     18.28 o 
  -5  28   5       95.80       88.06     16.80 o 
  -4  28   5       17.51        9.43     16.40 o 
  -3  28   5       93.30       88.76     19.17 o 
  -2  28   5       24.75       38.74     18.32 o 
  -1  28   5       12.38       -5.27     15.60 o 
   0  28   5        5.09        4.78     16.31 o 
   1  28   5      172.03      145.54     28.68 o 
   2  28   5       93.04       36.21     25.18 o 
   3  28   5        7.19       -5.84     22.93 o 
   4  28   5      306.95      342.00     48.98 o 
   5  28   5       32.23      -15.51     40.87 o 
   6  28   5       32.57       14.14     25.67 o 
   7  28   5       14.68        2.00     25.10 o 
   8  28   5       34.60      -19.88     23.93 o 
  -9  29   5        0.36       18.78     16.13 o 
  -8  29   5        0.01       18.45     15.61 o 
  -7  29   5      236.85      245.53     24.54 o 
  -6  29   5       86.75      126.53     19.08 o 
  -5  29   5      209.20      231.80     21.49 o 
  -4  29   5      879.87      904.90     33.58 o 
  -3  29   5       29.97       24.20     25.76 o 
  -2  29   5        9.02      -15.74     15.74 o 
  -1  29   5        9.72       31.89     18.13 o 
   0  29   5       84.80      100.16     56.63 o 
   1  29   5      184.06      135.53     37.36 o 
   2  29   5        0.31      -22.26     22.26 o 
   3  29   5        0.22       -9.71     24.18 o 
   4  29   5      139.19       99.98     28.57 o 
   5  29   5      425.72      521.00     95.78 o 
   6  29   5       49.83       30.37     27.22 o 
   7  29   5        0.01      -16.05     35.53 o 
  -8  30   5      100.71      116.57     19.52 o 
  -7  30   5      103.47      100.41     19.10 o 
  -6  30   5       70.91       30.26     16.67 o 
  -5  30   5        1.53      -15.60     15.60 o 
  -4  30   5       43.74       44.65     20.78 o 
  -3  30   5      313.58      383.26     30.79 o 
  -2  30   5       77.38       86.43     21.82 o 
  -1  30   5      151.24      108.70     22.26 o 
   0  30   5       28.36       23.57     40.81 o 
   1  30   5       83.71       84.57    104.81 o 
   2  30   5       10.71       -8.49     25.32 o 
   3  30   5       41.00       20.81     26.00 o 
   4  30   5        7.88      -26.04     26.04 o 
   5  30   5        3.42       13.00     27.18 o 
   6  30   5      121.40      128.81     36.05 o 
  -7  31   5      190.46      198.12     22.41 o 
  -6  31   5        0.37       10.49     16.27 o 
  -5  31   5        0.47      -18.35     18.35 o 
  -4  31   5        0.52      -11.35     17.70 o 
  -3  31   5       23.01      -18.89     18.89 o 
  -2  31   5        7.54        2.06     19.08 o 
  -1  31   5      122.75      148.86     31.25 o 
   0  31   5       20.54       18.77     26.97 o 
   1  31   5        3.56      -33.07     38.07 o 
   2  31   5      270.60      263.57     37.58 o 
   3  31   5      225.46      142.35     32.34 o 
   4  31   5      380.74      384.54     40.97 o 
  -5  32   5        1.16       -6.00     19.81 o 
  -4  32   5       92.40       75.98     38.13 o 
  -3  32   5       38.68       -9.22     20.19 o 
  -2  32   5       61.80       33.71     22.21 o 
  -1  32   5       27.26       22.97     28.78 o 
   0  32   5      448.11      464.89     43.62 o 
   1  32   5       70.17       30.97     29.23 o 
   2  32   5       44.05        9.48     41.37 o 
   3  32   5       38.16       26.59     28.98 o 
  -1  33   5        1.96      -24.74     26.52 o 
 -18   0   6       47.26       52.37     35.69 o 
 -17   0   6      348.62      449.40     34.88 o 
 -16   0   6        0.64        4.93     17.90 o 
 -15   0   6      259.09      292.59     27.21 o 
 -14   0   6      202.74      189.49     24.21 o 
 -13   0   6       91.24       42.32     18.11 o 
 -12   0   6      434.95      441.52     27.49 o 
 -11   0   6     4893.60     4838.52     96.15 o 
 -10   0   6     5134.44     4741.62    101.23 o 
  -9   0   6      655.93      536.44     28.78 o 
  -8   0   6       52.07       16.43     14.02 o 
  -7   0   6      238.35      187.08     34.79 o 
  -6   0   6       13.29       -4.28      9.69 o 
  -5   0   6       12.08       24.65     14.63 o 
  -4   0   6        9.59       18.31      8.45 o 
  -3   0   6     3117.21     3742.27     84.87 o 
  -2   0   6     1287.51     1769.67     47.12 o 
  -1   0   6    14056.66    15757.11    305.95 o 
   0   0   6       27.05       15.42      6.55 o 
   1   0   6     2763.78     2972.66     54.36 o 
   2   0   6       18.55       34.35      6.46 o 
   3   0   6      115.76       78.84      9.92 o 
   4   0   6      432.93      444.87     18.58 o 
   5   0   6     1571.49     1350.50     66.07 o 
   6   0   6     1120.72     1116.80     61.06 o 
   7   0   6       56.75      105.60     23.98 o 
   8   0   6       10.30       -8.11     14.66 o 
   9   0   6        0.32       15.79     18.85 o 
  10   0   6      515.05      499.76     52.91 o 
  11   0   6      153.78      152.48     33.37 o 
  12   0   6      121.61       55.46     25.83 o 
  13   0   6       51.65       53.13     27.82 o 
  14   0   6     1175.05     1145.67     82.29 o 
  15   0   6      226.60      276.94     51.06 o 
 -18   1   6       14.62       27.68     22.26 o 
 -17   1   6      424.15      513.62     25.91 o 
 -16   1   6      125.21      147.03     16.90 o 
 -15   1   6      133.00      140.52     15.95 o 
 -14   1   6     1043.20     1011.00     29.01 o 
 -13   1   6       35.69       38.82     11.86 o 
 -12   1   6        5.79       10.27     10.67 o 
 -11   1   6      869.29      821.19     27.48 o 
 -10   1   6       97.21       85.47     12.02 o 
  -9   1   6      294.38      238.86     14.64 o 
  -7   1   6        1.39        5.33      6.39 o 
  -6   1   6        0.45       -8.17      8.17 o 
  -5   1   6      512.37      568.83     19.85 o 
  -4   1   6    11328.84    12976.96    151.83 o 
  -3   1   6       58.74       68.39      7.39 o 
  -2   1   6     1710.03     2054.89     37.09 o 
  -1   1   6       95.58      139.51     12.80 o 
   0   1   6      216.13      242.40     11.69 o 
   1   1   6      354.19      426.88     10.83 o 
   2   1   6       42.64       53.07      4.87 o 
   3   1   6        7.46        4.90      5.04 o 
   4   1   6       13.11       21.35      5.37 o 
   5   1   6      782.84      896.63     24.51 o 
   7   1   6       82.77       78.64     15.51 o 
   8   1   6     1055.45     1068.53     71.39 o 
   9   1   6      146.28      130.94     27.97 o 
  10   1   6      365.71      415.45     34.90 o 
  11   1   6       53.54       55.77     19.12 o 
  12   1   6      252.81      227.20     29.42 o 
  13   1   6       14.14       40.04     20.25 o 
  14   1   6        5.42       33.95     20.66 o 
  15   1   6      942.17     1188.44     61.33 o 
 -18   2   6      152.54      174.25     20.10 o 
 -17   2   6       42.32       75.97     16.21 o 
 -16   2   6        6.02       10.22     13.74 o 
 -15   2   6       56.47       72.14     14.46 o 
 -14   2   6       38.84       43.40     12.99 o 
 -13   2   6      113.63      143.57     14.96 o 
 -12   2   6      841.50      763.72     24.59 o 
 -11   2   6     1517.94     1384.92     30.56 o 
 -10   2   6      819.29      695.27     24.78 o 
  -9   2   6      324.77      270.57     15.08 o 
  -8   2   6       55.44        9.85     18.71 o 
  -7   2   6      282.43      240.56     22.92 o 
  -6   2   6      270.81      295.32     16.46 o 
  -5   2   6     1907.82     2026.04     40.77 o 
  -4   2   6     1872.36     2138.34     35.98 o 
  -3   2   6     9663.14    11397.31    145.22 o 
  -2   2   6     1808.78     2244.47     39.85 o 
  -1   2   6     2557.89     2920.19     57.04 o 
   0   2   6      138.52      152.17     10.58 o 
   1   2   6     1061.77     1003.65     22.02 o 
   2   2   6        8.12        4.35      3.68 o 
   3   2   6     3375.40     3596.79     55.96 o 
   4   2   6      900.31      980.82     26.61 o 
   5   2   6      412.97      381.02     40.86 o 
   6   2   6        1.09       -1.06      6.64 o 
   7   2   6       43.18       31.41     30.26 o 
   8   2   6        0.47       -6.17     11.44 o 
   9   2   6     1809.31     1778.95     89.34 o 
  10   2   6     2012.85     1936.68     68.11 o 
  11   2   6      474.93      396.72     43.28 o 
  12   2   6        0.32       -9.06     14.45 o 
  13   2   6      128.88      101.64     23.60 o 
  14   2   6      165.70      165.67     29.60 o 
  15   2   6      288.62      319.93    117.33 o 
 -18   3   6       23.41       30.51     15.83 o 
 -17   3   6      130.17      119.06     17.27 o 
 -16   3   6       83.84      112.67     15.90 o 
 -15   3   6      686.70      686.82     26.06 o 
 -14   3   6      318.37      297.83     19.07 o 
 -13   3   6      761.23      725.52     24.84 o 
 -12   3   6      518.92      521.84     24.24 o 
 -11   3   6      312.86      268.45     16.28 o 
 -10   3   6     9101.71     8712.58    108.23 o 
  -9   3   6      459.81      422.64     21.39 o 
  -8   3   6       21.03        3.92      6.80 o 
  -6   3   6       79.63       50.77     10.65 o 
  -5   3   6        7.34        5.86      7.13 o 
  -4   3   6     5218.70     5912.43     80.88 o 
  -3   3   6      848.57      909.77     23.40 o 
  -2   3   6      109.26      159.67      9.11 o 
  -1   3   6     2524.17     3015.96     50.18 o 
   0   3   6       90.92      129.76      7.99 o 
   1   3   6       16.66       27.37      4.75 o 
   2   3   6       78.19       69.58      5.74 o 
   3   3   6      412.16      502.41     14.13 o 
   4   3   6      245.53      287.78     18.89 o 
   5   3   6     2022.63     2055.38     52.55 o 
   6   3   6       30.46       -3.80      7.63 o 
   7   3   6       26.88       56.62     14.80 o 
   8   3   6      878.00      863.38     41.08 o 
   9   3   6      945.54      977.44     56.81 o 
  10   3   6      163.79      193.62     25.74 o 
  11   3   6      403.99      467.70     37.35 o 
  12   3   6       20.38       14.98     17.60 o 
  13   3   6      555.84      512.27     42.71 o 
  14   3   6        0.84       17.08     22.63 o 
  15   3   6       84.69       70.49     26.57 o 
 -18   4   6      351.05      444.18     34.19 o 
 -17   4   6        0.92       16.99     14.55 o 
 -16   4   6      555.65      534.50     25.42 o 
 -15   4   6       34.79       44.28     13.56 o 
 -14   4   6        0.03        1.98     11.46 o 
 -13   4   6       72.56       61.16     12.90 o 
 -12   4   6      405.17      374.06     18.81 o 
 -11   4   6     1432.50     1364.66     30.49 o 
 -10   4   6     1592.92     1654.46     39.97 o 
  -9   4   6      142.68      129.41     15.47 o 
  -8   4   6      102.49       83.36     21.83 o 
  -7   4   6        4.87       10.28      7.81 o 
  -6   4   6     1071.59     1015.09     31.05 o 
  -5   4   6     3072.53     3374.67     82.21 o 
  -4   4   6      568.90      588.01     20.40 o 
  -3   4   6      278.77      220.59     12.56 o 
  -2   4   6       27.84       42.39      7.32 o 
  -1   4   6       17.29       20.21      4.84 o 
   0   4   6      973.35     1032.23     20.27 o 
   1   4   6      818.76      848.54     17.79 o 
   2   4   6      101.64      142.96     10.81 o 
   3   4   6     5917.47     6831.61    141.40 o 
   4   4   6     1316.42     1587.51     44.27 o 
   5   4   6      370.08      365.97     46.04 o 
   6   4   6      179.21      217.07     19.72 o 
   7   4   6      614.41      641.57     34.10 o 
   8   4   6        3.02       10.79     17.47 o 
   9   4   6     2092.16     2039.08     67.57 o 
  10   4   6      308.00      298.55     29.79 o 
  11   4   6      174.49      170.48     55.49 o 
  12   4   6      166.73      194.64     27.56 o 
  13   4   6       94.52      155.33     27.12 o 
  14   4   6      111.37      149.41     28.61 o 
  15   4   6      366.43      460.63     58.55 o 
 -18   5   6      107.55      145.47     23.10 o 
 -17   5   6       31.18       24.96     14.91 o 
 -16   5   6       39.77       31.60     20.43 o 
 -15   5   6      192.60      217.90     17.81 o 
 -14   5   6      300.40      281.52     18.95 o 
 -13   5   6     3083.02     3008.49     50.87 o 
 -12   5   6      129.77      126.42     13.64 o 
 -11   5   6     1112.93     1044.14     26.92 o 
 -10   5   6      158.07      188.29     15.68 o 
  -9   5   6      919.58      799.52     24.59 o 
  -8   5   6      133.90      103.08     12.85 o 
  -7   5   6     1334.45     1366.19     31.03 o 
  -6   5   6      628.19      617.92     25.65 o 
  -5   5   6      230.44      198.77     15.18 o 
  -4   5   6        0.41       -1.78      5.92 o 
  -3   5   6     1722.13     1870.92     36.54 o 
  -2   5   6     1431.42     1675.76     29.52 o 
  -1   5   6     3675.88     4036.75     57.63 o 
   0   5   6      167.00      186.88      9.40 o 
   1   5   6      446.52      544.87     14.78 o 
   2   5   6     2709.84     3299.55     59.03 o 
   3   5   6      268.19      277.81     21.20 o 
   4   5   6     1911.91     1900.24     68.84 o 
   5   5   6       53.02       66.20     12.40 o 
   6   5   6      195.03      163.65     17.55 o 
   7   5   6        4.70       20.43     12.43 o 
   8   5   6      583.35      593.42     98.33 o 
   9   5   6      554.27      675.36     38.68 o 
  10   5   6       13.70       34.23     26.01 o 
  11   5   6      857.29      777.43     42.38 o 
  12   5   6        4.96      -10.06     16.40 o 
  13   5   6       45.96       52.39     20.76 o 
  14   5   6      125.37      114.92     25.28 o 
  15   5   6      460.45      356.24     40.01 o 
 -18   6   6       45.30       19.76     16.43 o 
 -17   6   6        7.20       10.61     14.39 o 
 -16   6   6      533.70      598.34     26.49 o 
 -15   6   6      242.74      253.59     18.82 o 
 -14   6   6      726.34      684.26     25.82 o 
 -13   6   6       90.87       51.67     14.13 o 
 -12   6   6        0.29       -5.86      9.79 o 
 -11   6   6      116.52       93.80     12.86 o 
 -10   6   6     1749.32     1772.60     34.35 o 
  -9   6   6     5882.28     5622.07     82.86 o 
  -8   6   6      500.63      505.02     22.94 o 
  -7   6   6      109.40      100.07     11.40 o 
  -6   6   6      533.95      551.44     25.28 o 
  -5   6   6        4.46        8.95      8.21 o 
  -4   6   6       34.25       31.94      7.75 o 
  -3   6   6     2026.79     2137.87     32.25 o 
  -2   6   6      650.48      641.59     16.94 o 
  -1   6   6      233.83      270.84     13.38 o 
   0   6   6      591.44      620.04     14.53 o 
   1   6   6        9.37       16.54      5.18 o 
   2   6   6     1193.61     1315.64     74.07 o 
   3   6   6      429.04      408.18     19.48 o 
   4   6   6      545.99      559.72     65.44 o 
   5   6   6       83.37      109.65     12.40 o 
   6   6   6        0.91       -4.65      8.12 o 
   7   6   6      737.27      781.19     38.51 o 
   8   6   6       49.89       50.52     15.94 o 
   9   6   6       37.91       48.75     16.33 o 
  10   6   6     1613.65     1636.39     61.35 o 
  11   6   6      180.97      229.96     27.79 o 
  12   6   6        2.50       23.56     36.12 o 
  13   6   6      114.45      109.62     44.66 o 
  14   6   6       11.45       17.87     20.33 o 
  15   6   6        0.02      -13.69     19.04 o 
 -18   7   6      122.91      124.33     23.73 o 
 -17   7   6      578.12      586.88     27.33 o 
 -16   7   6       23.59       39.04     14.50 o 
 -15   7   6      524.31      597.51     28.14 o 
 -14   7   6      148.97      160.89     15.80 o 
 -13   7   6      294.01      258.96     17.64 o 
 -12   7   6      853.88      835.84     31.15 o 
 -11   7   6      508.57      484.77     19.99 o 
 -10   7   6      713.92      646.32     21.94 o 
  -9   7   6     2910.47     2817.75     49.91 o 
  -8   7   6       22.03        5.75      8.40 o 
  -7   7   6      133.00      100.32     11.98 o 
  -6   7   6     1894.99     1655.97     37.24 o 
  -5   7   6      325.86      252.29     17.39 o 
  -4   7   6       50.40       45.59      8.28 o 
  -3   7   6      589.23      622.33     16.60 o 
  -2   7   6     2741.84     2990.59     41.33 o 
  -1   7   6      557.39      704.60     19.99 o 
   0   7   6      169.09      163.38     13.71 o 
   1   7   6       18.29       34.39      5.66 o 
   2   7   6     1047.56     1343.58     27.21 o 
   3   7   6     1755.48     1786.64     42.25 o 
   4   7   6      104.71       93.77     11.68 o 
   5   7   6      398.41      383.28     20.45 o 
   6   7   6      302.63      328.19     19.54 o 
   7   7   6      851.85      825.09     28.71 o 
   8   7   6        0.75      -11.17     11.17 o 
   9   7   6      251.38      240.34     47.24 o 
  10   7   6       99.84       67.01     36.42 o 
  11   7   6        3.57       -6.93     17.41 o 
  12   7   6      214.61      184.18     27.88 o 
  13   7   6       20.07       10.04     18.90 o 
  14   7   6       17.70       21.15     20.19 o 
  15   7   6        5.00        3.81     21.90 o 
 -17   8   6       99.34       92.56     18.92 o 
 -16   8   6       18.22       -1.61     17.96 o 
 -15   8   6      574.78      610.81     25.88 o 
 -14   8   6       16.77       24.19     11.96 o 
 -13   8   6      951.25      921.12     27.65 o 
 -12   8   6       38.39       35.74     11.37 o 
 -11   8   6      245.15      236.19     15.65 o 
 -10   8   6       20.38        9.78     10.07 o 
  -9   8   6      280.73      285.70     15.35 o 
  -8   8   6      232.50      220.06     14.97 o 
  -7   8   6      487.07      529.34     21.54 o 
  -6   8   6      200.21      233.23     15.04 o 
  -5   8   6      188.52      213.44     24.05 o 
  -4   8   6      470.38      453.00     17.62 o 
  -3   8   6        4.90       16.70      5.43 o 
  -2   8   6     1239.97     1341.17     24.92 o 
  -1   8   6       12.52       18.88      4.69 o 
   0   8   6       84.67       88.85      7.79 o 
   1   8   6        2.35       -0.35      4.61 o 
   2   8   6      578.50      550.49     14.80 o 
   3   8   6     1460.37     1598.92     39.61 o 
   4   8   6      750.34      872.42     27.99 o 
   5   8   6       69.13       55.85     10.80 o 
   6   8   6      113.35      153.05     16.54 o 
   7   8   6      490.24      532.68     24.28 o 
   8   8   6     1189.76     1044.48     45.65 o 
   9   8   6       98.62      139.88     21.88 o 
  10   8   6       15.58      -13.80     13.80 o 
  11   8   6       17.77       18.97     17.49 o 
  12   8   6       98.51       86.41     22.51 o 
  13   8   6       13.37       13.21     19.20 o 
  14   8   6      202.91      195.90     31.48 o 
  15   8   6       21.77       12.64     24.53 o 
 -17   9   6        8.64       13.65     14.32 o 
 -16   9   6      159.84      154.49     17.93 o 
 -15   9   6        8.70       24.56     13.00 o 
 -14   9   6        3.00        8.68     11.98 o 
 -13   9   6      286.92      263.09     17.84 o 
 -12   9   6        4.04       11.30     10.55 o 
 -11   9   6     1031.62     1014.53     26.81 o 
 -10   9   6     1651.34     1607.36     35.49 o 
  -9   9   6       18.20       25.36     14.51 o 
  -8   9   6      661.51      658.33     23.08 o 
  -7   9   6     2596.89     2433.48     43.03 o 
  -6   9   6      160.03      155.50     14.28 o 
  -5   9   6      144.21      115.32     11.07 o 
  -4   9   6        3.83       13.97      7.72 o 
  -3   9   6       36.36       47.00      7.33 o 
  -2   9   6      886.10      928.47     21.92 o 
  -1   9   6      147.23      110.27      7.71 o 
   0   9   6      732.35      799.42     49.38 o 
   1   9   6        0.01       -6.38      8.53 o 
   2   9   6       85.86      113.95      9.86 o 
   3   9   6      422.56      443.54     21.50 o 
   4   9   6      813.68      799.63     30.17 o 
   5   9   6      103.64      145.94     14.54 o 
   6   9   6      485.35      458.19     27.26 o 
   7   9   6      459.93      470.39     24.11 o 
   8   9   6      417.08      372.95     30.70 o 
   9   9   6      966.73      869.04     43.31 o 
  10   9   6        0.55       -3.98     13.38 o 
  11   9   6      461.66      450.71     37.34 o 
  12   9   6        1.30       14.97     18.56 o 
  13   9   6       37.10       37.51     19.98 o 
  14   9   6       76.65      111.68     26.86 o 
  15   9   6      109.51      115.05     28.32 o 
 -17  10   6      129.14      136.68     20.25 o 
 -16  10   6      103.77      157.34     19.06 o 
 -15  10   6      182.04      163.38     16.88 o 
 -14  10   6       11.46       37.35     12.90 o 
 -13  10   6       21.89       29.78     11.90 o 
 -12  10   6      124.64      135.66     13.98 o 
 -11  10   6      109.87      127.46     13.62 o 
 -10  10   6     1178.45     1107.26     27.32 o 
  -9  10   6       23.41       18.69      9.54 o 
  -8  10   6      471.82      436.30     17.87 o 
  -7  10   6      391.99      384.73     19.80 o 
  -6  10   6       26.02       18.32      7.41 o 
  -4  10   6     2435.31     2600.97     40.88 o 
  -3  10   6     1125.42     1188.46     23.89 o 
  -2  10   6      107.25      110.43      7.92 o 
  -1  10   6      375.71      348.57     12.08 o 
   0  10   6      603.78      741.56     22.26 o 
   1  10   6      308.87      312.71     20.03 o 
   2  10   6      767.91      843.20     21.38 o 
   3  10   6     1073.78     1142.87     33.40 o 
   4  10   6      512.36      506.29     27.13 o 
   5  10   6      358.39      343.02     20.82 o 
   6  10   6      582.68      539.51     24.59 o 
   7  10   6     2701.77     2414.01     56.82 o 
   8  10   6        7.42        9.67     11.40 o 
   9  10   6      676.50      767.29     42.41 o 
  10  10   6      174.09      109.54     27.84 o 
  11  10   6      167.09      123.25     28.96 o 
  12  10   6        0.26       12.30     18.22 o 
  13  10   6       65.86       59.45     28.94 o 
  14  10   6       27.68       43.67     56.96 o 
 -17  11   6        4.92       12.18     13.35 o 
 -16  11   6      694.47      699.93     26.36 o 
 -15  11   6        0.40        4.97     12.58 o 
 -14  11   6      143.74      124.31     15.21 o 
 -13  11   6        7.62        1.42     11.10 o 
 -12  11   6      108.52       99.87     13.16 o 
 -11  11   6      133.91       98.71     12.23 o 
 -10  11   6       73.48       68.43     10.52 o 
  -9  11   6       39.75       46.41      9.73 o 
  -8  11   6      650.97      641.30     21.21 o 
  -7  11   6      174.32      180.11     13.88 o 
  -6  11   6      401.54      262.42     19.03 o 
  -4  11   6       55.10       45.73     10.89 o 
  -3  11   6      394.09      366.28     30.44 o 
  -2  11   6        0.12        1.26      4.94 o 
  -1  11   6      500.15      502.99     14.33 o 
   0  11   6      376.43      396.10     16.22 o 
   1  11   6      564.57      600.12     22.86 o 
   2  11   6        0.01        1.11      5.89 o 
   3  11   6       93.10       81.41     15.78 o 
   4  11   6       31.85       37.58     11.09 o 
   5  11   6        0.07       -8.53      9.30 o 
   6  11   6      659.62      604.96     26.54 o 
   7  11   6       33.30       57.00     13.08 o 
   8  11   6      977.47      962.81     34.58 o 
   9  11   6      854.09      917.68     45.05 o 
  10  11   6      558.47      557.00     42.30 o 
  11  11   6        5.14        4.67     17.08 o 
  12  11   6      314.69      274.49     76.03 o 
  13  11   6       89.79      110.22     42.50 o 
  14  11   6       10.00      -12.36     18.19 o 
 -17  12   6      157.17      133.80     16.57 o 
 -16  12   6       47.36       70.99     14.15 o 
 -15  12   6      218.32      262.46     18.04 o 
 -14  12   6       56.81       79.06     13.39 o 
 -13  12   6        3.00        9.38     10.34 o 
 -12  12   6      212.99      209.81     15.00 o 
 -11  12   6      212.24      210.69     14.41 o 
 -10  12   6        6.18       10.21      8.86 o 
  -9  12   6      183.33      162.52     12.56 o 
  -8  12   6     5038.10     4768.50     67.07 o 
  -7  12   6      490.52      463.51     20.02 o 
  -6  12   6     1105.68     1045.69     26.19 o 
  -3  12   6      575.32      628.90     17.22 o 
  -2  12   6     1005.61     1034.16     24.21 o 
  -1  12   6     1581.92     1475.38     28.94 o 
   0  12   6     1852.61     2065.38     39.34 o 
   1  12   6     3105.84     3318.39     56.06 o 
   2  12   6        0.35        2.79      6.01 o 
   3  12   6       79.32       66.78     14.62 o 
   4  12   6      870.79      992.77     32.28 o 
   5  12   6      374.10      434.91     36.96 o 
   6  12   6      242.57      217.30     18.68 o 
   7  12   6      760.64      652.12     28.79 o 
   8  12   6      239.89      251.70     20.80 o 
   9  12   6      585.53      569.78     79.08 o 
  10  12   6        7.54       -8.53     23.45 o 
  11  12   6      184.64      147.10     26.04 o 
  12  12   6       21.58       38.76     21.32 o 
  13  12   6      242.18      190.23     31.83 o 
  14  12   6       40.40       14.35     45.62 o 
 -16  13   6      203.77      245.97     25.85 o 
 -15  13   6       73.15       96.92     14.73 o 
 -14  13   6      508.04      567.30     22.99 o 
 -13  13   6      122.08      122.55     13.85 o 
 -12  13   6      193.59      177.27     14.25 o 
 -11  13   6       23.80       42.95     10.55 o 
 -10  13   6      756.42      690.51     20.97 o 
  -9  13   6     1576.84     1562.14     29.81 o 
  -8  13   6        1.58       -8.19      8.19 o 
  -7  13   6     1009.64     1024.39     27.38 o 
  -6  13   6      385.24      393.65     18.24 o 
  -5  13   6      167.43      174.29     16.67 o 
  -3  13   6     2120.86     1997.99     32.94 o 
  -2  13   6      303.10      229.79     11.60 o 
  -1  13   6       88.47       80.00     10.79 o 
   0  13   6       20.54       13.21      9.22 o 
   1  13   6      353.36      418.18     16.38 o 
   2  13   6      532.60      528.60     23.69 o 
   3  13   6      585.82      540.78     24.42 o 
   4  13   6       29.33       20.47     10.79 o 
   5  13   6       36.22       68.16     13.95 o 
   6  13   6      326.74      338.35     22.59 o 
   7  13   6      622.74      644.92     28.91 o 
   8  13   6       27.58       30.66     13.68 o 
   9  13   6        3.41       -2.33     11.95 o 
  10  13   6        9.82        4.01     17.02 o 
  11  13   6       81.21       78.25     23.23 o 
  12  13   6       25.17       39.16     21.68 o 
  13  13   6       15.87       15.61     21.77 o 
  14  13   6        0.95      -16.06     22.11 o 
 -16  14   6      222.70      260.90     19.19 o 
 -15  14   6       62.90       73.62     18.73 o 
 -14  14   6       81.71       68.13     13.17 o 
 -13  14   6      291.95      258.00     17.04 o 
 -12  14   6      112.20      129.56     14.98 o 
 -11  14   6       11.21        7.45      9.41 o 
 -10  14   6      650.72      606.86     20.03 o 
  -9  14   6       41.82       52.73     10.33 o 
  -8  14   6        0.88       -0.72      8.11 o 
  -7  14   6       15.64       22.27     10.25 o 
  -6  14   6       12.87       26.14     10.15 o 
  -5  14   6        3.91        1.43      8.28 o 
  -4  14   6      799.64      789.27     28.76 o 
  -3  14   6      800.90      710.85     23.67 o 
  -2  14   6     2146.84     2176.42     45.34 o 
  -1  14   6       69.39       61.38      9.72 o 
   0  14   6        0.16      -10.47     10.47 o 
   1  14   6      448.15      495.13     25.56 o 
   2  14   6      119.44      110.40     13.51 o 
   3  14   6     1220.41     1156.16     35.18 o 
   4  14   6     1300.46     1396.15     42.10 o 
   5  14   6      412.02      309.23     21.38 o 
   6  14   6      148.16      158.78     17.72 o 
   7  14   6        6.68       21.61     12.62 o 
   8  14   6      216.13      240.22     21.57 o 
   9  14   6       57.86       41.30     23.79 o 
  10  14   6      178.65      207.55     32.90 o 
  11  14   6       13.98       32.63     19.81 o 
  12  14   6      139.53      144.08     36.89 o 
  13  14   6       34.05       35.03     23.68 o 
  14  14   6        1.12      -21.51     21.51 o 
 -16  15   6      351.12      320.21     20.32 o 
 -15  15   6        0.00       -4.44     11.61 o 
 -14  15   6      285.62      303.65     18.42 o 
 -13  15   6       88.73       90.19     13.12 o 
 -12  15   6       48.38       74.16     11.98 o 
 -11  15   6       59.61       40.82     10.86 o 
 -10  15   6       80.27       57.66     10.65 o 
  -9  15   6      228.69      219.79     14.10 o 
  -8  15   6      699.06      633.91     19.75 o 
  -7  15   6      372.53      382.96     16.83 o 
  -6  15   6       30.33       23.92     10.16 o 
  -5  15   6      197.64      188.52     16.99 o 
  -4  15   6     2716.35     2718.35     45.98 o 
  -3  15   6      611.82      597.79     22.47 o 
  -2  15   6       28.35       20.68      8.68 o 
  -1  15   6      853.58     1016.14     27.23 o 
   0  15   6      606.75      666.21     21.96 o 
   1  15   6      115.75      105.26     13.18 o 
   2  15   6     1040.95     1007.88     42.27 o 
   3  15   6      569.22      496.32     24.85 o 
   4  15   6     1658.39     1518.76     42.57 o 
   5  15   6      301.67      269.42     20.76 o 
   6  15   6       39.45       27.60     19.58 o 
   7  15   6       20.33       28.37     13.90 o 
   8  15   6       41.78       34.44     14.02 o 
   9  15   6        0.05      -12.37     12.37 o 
  10  15   6      165.17      160.20     25.92 o 
  11  15   6       57.22       62.87     22.29 o 
  12  15   6      554.89      563.13     44.78 o 
  13  15   6       13.59       -8.61     20.14 o 
 -16  16   6        9.78        8.09     13.64 o 
 -15  16   6       27.50       26.12     12.91 o 
 -14  16   6        6.35       30.54     12.21 o 
 -13  16   6      179.25      172.49     15.00 o 
 -12  16   6       45.14       34.02     12.11 o 
 -11  16   6      180.39      186.89     14.37 o 
 -10  16   6      194.61      181.16     13.94 o 
  -9  16   6        8.29       17.68      9.27 o 
  -8  16   6      318.27      307.23     16.40 o 
  -7  16   6     2444.37     2266.70     38.66 o 
  -6  16   6     2879.06     2854.48     50.02 o 
  -5  16   6       48.90       45.58     10.98 o 
  -4  16   6        9.80       15.71      9.31 o 
  -3  16   6      266.27      277.24     17.17 o 
  -2  16   6      361.59      325.74     18.04 o 
  -1  16   6     2579.17     2739.97     50.71 o 
   0  16   6     1625.56     1629.49     35.69 o 
   1  16   6      619.80      539.68     24.05 o 
   2  16   6       45.57       57.98     32.74 o 
   3  16   6      413.07      441.83     28.18 o 
   4  16   6     1499.04     1431.10     41.87 o 
   5  16   6      831.17      876.83     33.55 o 
   6  16   6      772.52      762.12     37.33 o 
   7  16   6        9.48       -4.14     12.50 o 
   8  16   6      249.19      205.66     20.96 o 
   9  16   6       14.42       12.54     16.21 o 
  10  16   6        0.34       13.02     22.96 o 
  11  16   6       44.45       17.22     34.61 o 
  12  16   6      130.09      173.18     37.67 o 
  13  16   6       79.47      112.93     28.29 o 
 -15  17   6       29.68       39.45     13.88 o 
 -14  17   6       30.32       18.59     15.01 o 
 -13  17   6      220.92      245.93     17.09 o 
 -12  17   6      283.43      316.80     17.67 o 
 -11  17   6        0.79        4.38      9.87 o 
 -10  17   6       47.67       37.46     10.42 o 
  -9  17   6      333.62      309.61     16.15 o 
  -8  17   6      155.91      182.18     14.13 o 
  -7  17   6       10.68       11.88      9.52 o 
  -6  17   6       99.01       88.13     11.33 o 
  -5  17   6       45.50       59.06     11.44 o 
  -4  17   6        1.06       -6.06     11.62 o 
  -3  17   6     1673.91     1561.02     39.29 o 
  -2  17   6      627.99      601.99     28.83 o 
  -1  17   6       71.25      103.45     12.80 o 
   0  17   6      585.07      576.26     22.22 o 
   1  17   6        6.29        4.09      8.93 o 
   2  17   6        0.73       -3.56     10.76 o 
   3  17   6     1664.38     1711.81     59.78 o 
   4  17   6      773.42      725.83     30.08 o 
   5  17   6      678.51      697.60     30.20 o 
   6  17   6      802.48      785.94     32.66 o 
   7  17   6       27.83       23.62     24.30 o 
   8  17   6      305.75      386.34     32.23 o 
   9  17   6       16.78       28.30     14.90 o 
  10  17   6       11.27       20.34     28.78 o 
  11  17   6       47.62        4.30     23.68 o 
  12  17   6      123.83      149.62     23.25 o 
  13  17   6       12.69       -3.15     16.44 o 
 -15  18   6       96.10      111.41     18.35 o 
 -14  18   6        8.90        8.47     16.76 o 
 -13  18   6      983.04     1103.99     33.46 o 
 -12  18   6      274.81      312.81     22.93 o 
 -11  18   6       43.11       37.23     14.38 o 
 -10  18   6      188.55      161.83     14.00 o 
  -9  18   6      108.41      117.68     12.51 o 
  -8  18   6      126.71      136.48     13.50 o 
  -7  18   6       24.34       29.68     10.30 o 
  -6  18   6       27.57       17.59      9.62 o 
  -5  18   6        1.49        5.97     13.38 o 
  -4  18   6      878.25      794.19     27.44 o 
  -3  18   6        6.99        5.96     11.78 o 
  -2  18   6      127.66      117.55     15.90 o 
  -1  18   6     3860.77     3806.98     66.64 o 
   0  18   6      136.91      149.96     16.69 o 
   1  18   6       15.93       14.67      8.69 o 
   2  18   6     1239.59     1295.46     35.25 o 
   3  18   6     1826.02     1913.45     49.50 o 
   4  18   6       98.87      107.52     16.61 o 
   5  18   6      150.02      172.03     16.76 o 
   6  18   6      145.76      129.70     16.03 o 
   7  18   6      184.91      184.58     16.85 o 
   8  18   6     1244.73     1213.68     35.21 o 
   9  18   6        1.03       -8.27     11.51 o 
  10  18   6       39.65       63.05     18.85 o 
  11  18   6       53.26      105.40     19.54 o 
  12  18   6      261.19      335.87     28.58 o 
 -15  19   6       21.78        2.83     15.62 o 
 -14  19   6       68.10      124.59     16.24 o 
 -13  19   6       73.78      110.50     17.04 o 
 -12  19   6      643.17      720.33     24.45 o 
 -11  19   6       21.75       26.44     10.93 o 
 -10  19   6      110.14      103.42     12.59 o 
  -9  19   6       45.22       49.14     10.68 o 
  -8  19   6      339.02      318.15     17.50 o 
  -7  19   6       47.86       47.30     11.18 o 
  -6  19   6      118.49       91.71     13.61 o 
  -5  19   6      647.58      581.26     21.51 o 
  -4  19   6       36.80       28.69     11.23 o 
  -3  19   6      814.53      754.84     24.88 o 
  -2  19   6      336.90      297.12     17.24 o 
  -1  19   6      176.85      166.33     13.11 o 
   0  19   6     1170.92     1079.92     25.97 o 
   1  19   6      294.78      300.37     15.54 o 
   2  19   6        2.23        7.46     13.11 o 
   3  19   6       74.72       82.18     15.44 o 
   4  19   6       81.80       63.28     15.26 o 
   5  19   6       36.09       49.98     15.23 o 
   6  19   6      399.54      418.34     22.72 o 
   7  19   6     1107.70     1139.21     39.51 o 
   8  19   6      105.90      113.58     15.91 o 
   9  19   6      172.38      181.93     18.53 o 
  10  19   6       21.72       17.39     13.75 o 
  11  19   6     1019.75     1119.22     98.98 o 
  12  19   6       13.81       24.89     22.88 o 
 -14  20   6        9.58        9.67     13.27 o 
 -13  20   6       15.44        6.33     12.88 o 
 -12  20   6       10.20       15.86     11.79 o 
 -11  20   6        0.32       12.22     10.43 o 
 -10  20   6       18.13       22.10     10.56 o 
  -9  20   6       20.90       22.99     10.73 o 
  -8  20   6      550.44      578.25     21.84 o 
  -7  20   6       44.67       48.12     12.87 o 
  -6  20   6      499.92      514.04     21.97 o 
  -5  20   6       76.38       56.51     14.89 o 
  -4  20   6      290.90      305.40     19.38 o 
  -3  20   6       22.34       14.44     10.71 o 
  -2  20   6     1230.54     1250.57     32.07 o 
  -1  20   6      361.39      336.54     16.98 o 
   0  20   6      780.64      781.33     22.96 o 
   1  20   6       59.78       52.76     12.54 o 
   2  20   6      124.21      156.01     19.02 o 
   3  20   6       34.14       34.84     20.83 o 
   4  20   6      168.51      176.16     19.86 o 
   5  20   6      679.08      752.09     39.08 o 
   6  20   6       67.33       57.44     16.26 o 
   7  20   6        0.01       -6.34     13.95 o 
   8  20   6      358.60      332.20     30.57 o 
   9  20   6       12.09       14.94     13.10 o 
  10  20   6      156.03      186.63     20.32 o 
  11  20   6        1.41       -1.38     21.59 o 
  12  20   6      407.90      363.08     59.20 o 
 -14  21   6       84.80       76.25     19.57 o 
 -13  21   6       31.48       40.82     13.68 o 
 -12  21   6       65.14       92.89     14.65 o 
 -11  21   6       25.51       21.17     11.72 o 
 -10  21   6       15.58       27.42     11.07 o 
  -9  21   6       22.66        7.75     10.09 o 
  -8  21   6      599.87      578.37     24.76 o 
  -7  21   6      176.52      199.94     16.83 o 
  -6  21   6     2698.58     2623.73     48.37 o 
  -5  21   6      778.94      780.84     27.49 o 
  -4  21   6       19.49       17.07     11.11 o 
  -3  21   6        2.67        0.60     11.69 o 
  -2  21   6       40.04       23.82     18.91 o 
  -1  21   6       89.04      107.29     13.73 o 
   0  21   6      187.57      168.67     13.70 o 
   1  21   6      645.30      625.20     24.73 o 
   2  21   6        9.39        4.11     14.62 o 
   3  21   6      102.47      104.32     21.40 o 
   4  21   6        1.93        7.16     13.91 o 
   5  21   6        0.16       -9.59     15.83 o 
   6  21   6      919.75      891.15     36.35 o 
   7  21   6       18.23       -0.25     17.58 o 
   8  21   6      185.86      205.36     22.77 o 
   9  21   6      258.21      268.50     21.69 o 
  10  21   6       47.36       15.18     17.80 o 
  11  21   6      422.89      526.40     41.30 o 
 -13  22   6      112.55      133.11     17.06 o 
 -12  22   6        0.24      -14.36     14.36 o 
 -11  22   6       18.34       23.18     13.06 o 
 -10  22   6      108.91      138.46     16.25 o 
  -9  22   6      118.92      100.33     13.93 o 
  -8  22   6      261.08      249.50     18.71 o 
  -7  22   6      317.10      301.55     19.41 o 
  -6  22   6        0.34       -5.79     13.24 o 
  -5  22   6      540.87      560.95     25.30 o 
  -4  22   6      249.00      217.59     17.89 o 
  -3  22   6       56.76       59.83     18.54 o 
  -2  22   6       11.15        8.22     10.81 o 
  -1  22   6     1438.26     1462.65     35.93 o 
   0  22   6      173.16      192.73     15.01 o 
   1  22   6     2004.76     2042.36     54.38 o 
   2  22   6      101.46      112.91     27.34 o 
   3  22   6       49.47       63.24     17.07 o 
   4  22   6      264.01      307.03     24.87 o 
   5  22   6       62.49       31.44     16.45 o 
   6  22   6      538.04      527.34     31.09 o 
   7  22   6       42.55       31.43     16.37 o 
   8  22   6       22.32       31.72     16.94 o 
   9  22   6       26.10      -10.15     19.68 o 
  10  22   6      251.45      321.01     33.59 o 
  11  22   6      491.78      514.86     55.44 o 
 -13  23   6        7.71       -5.27     15.40 o 
 -12  23   6       54.17       54.83     22.22 o 
 -11  23   6      340.97      362.01     23.70 o 
 -10  23   6      222.21      205.42     17.52 o 
  -9  23   6        2.62       -1.29     15.97 o 
  -8  23   6      379.16      378.91     21.88 o 
  -7  23   6      261.23      308.95     25.66 o 
  -6  23   6      145.68      160.89     17.30 o 
  -5  23   6       10.51       11.20     12.16 o 
  -4  23   6       48.90       61.88     13.69 o 
  -3  23   6      130.71      130.96     15.60 o 
  -2  23   6      189.73      182.68     20.56 o 
  -1  23   6       30.89       28.35     11.95 o 
   0  23   6       51.87       51.50     12.61 o 
   1  23   6        7.70        1.57     20.83 o 
   2  23   6        0.87       -4.73     23.29 o 
   3  23   6      365.87      379.99     31.08 o 
   4  23   6       22.39       25.63     20.20 o 
   5  23   6      179.52      171.11     21.45 o 
   6  23   6        3.00        6.10     16.13 o 
   7  23   6       66.30       40.43     38.62 o 
   8  23   6       55.12       49.76     22.13 o 
   9  23   6      344.38      302.79     33.11 o 
  10  23   6      367.88      456.79     38.81 o 
 -12  24   6      411.55      394.71     25.49 o 
 -11  24   6       46.63       39.02     15.51 o 
 -10  24   6        6.28       13.42     14.65 o 
  -9  24   6       16.45       13.05     12.78 o 
  -8  24   6      305.21      312.67     23.04 o 
  -7  24   6      315.85      288.13     21.60 o 
  -6  24   6      141.95      175.07     18.19 o 
  -5  24   6      189.50      180.67     18.02 o 
  -4  24   6      182.77      168.42     33.92 o 
  -3  24   6      287.40      298.16     20.50 o 
  -2  24   6       24.42       21.83     12.25 o 
  -1  24   6       52.62       47.00     13.75 o 
   0  24   6      240.55      251.89     22.20 o 
   1  24   6       46.85       41.15     18.71 o 
   2  24   6        2.63        3.81     15.98 o 
   3  24   6       26.15       16.17     16.65 o 
   4  24   6      328.84      344.87     27.11 o 
   5  24   6      518.47      525.92     38.69 o 
   6  24   6       93.01      107.12     19.75 o 
   7  24   6       66.38       90.71     24.71 o 
   8  24   6       84.71      105.59     27.11 o 
   9  24   6       45.28       70.80     26.31 o 
  10  24   6      265.70      300.06     69.71 o 
 -12  25   6        9.70       21.48     16.18 o 
 -11  25   6      128.47      125.71     18.47 o 
 -10  25   6        2.20      -13.67     13.67 o 
  -9  25   6       15.59       29.99     15.30 o 
  -8  25   6        0.32       10.99     15.11 o 
  -7  25   6       24.85       37.98     15.06 o 
  -6  25   6      325.12      393.26     24.13 o 
  -5  25   6      112.83      138.73     17.05 o 
  -4  25   6       35.78       13.34     13.20 o 
  -3  25   6        4.81       -4.27     11.85 o 
  -2  25   6      125.29      116.65     15.76 o 
  -1  25   6       71.98       56.79     13.86 o 
   0  25   6       52.97       32.26     21.93 o 
   1  25   6       48.85       25.08     22.27 o 
   2  25   6       41.85       24.41     17.91 o 
   3  25   6       35.35       44.57     18.34 o 
   4  25   6       35.58       20.43     17.85 o 
   5  25   6      285.99      317.92     54.49 o 
   6  25   6       27.23       13.51     22.83 o 
   7  25   6       78.80       53.39     24.92 o 
   8  25   6      128.55      118.89     28.42 o 
   9  25   6       44.88        0.68     23.75 o 
 -11  26   6        3.43       10.46     17.74 o 
 -10  26   6      651.76      680.38     32.67 o 
  -9  26   6      167.49      151.22     19.97 o 
  -8  26   6      654.70      662.00     31.27 o 
  -7  26   6       54.51       54.59     16.41 o 
  -6  26   6      330.96      282.23     22.26 o 
  -5  26   6       41.99       31.52     14.15 o 
  -4  26   6       40.51       38.47     14.13 o 
  -3  26   6       10.03        5.95     16.23 o 
  -2  26   6      167.62      160.70     17.55 o 
  -1  26   6      349.54      351.22     45.37 o 
   0  26   6      103.82       66.71     28.50 o 
   1  26   6      242.63      228.26     30.76 o 
   2  26   6      161.61       98.97     40.05 o 
   3  26   6        9.52      -10.12     17.02 o 
   4  26   6      217.68      251.69     32.02 o 
   5  26   6       13.27        9.30     22.71 o 
   6  26   6      310.46      288.12     35.12 o 
   7  26   6       12.76      -18.39     22.76 o 
   8  26   6       78.46       28.92     24.66 o 
 -10  27   6       31.61       55.63     18.25 o 
  -9  27   6        0.17       -1.96     15.30 o 
  -8  27   6       52.42       77.90     17.82 o 
  -7  27   6        4.37        7.63     15.06 o 
  -6  27   6        0.06       18.86     14.55 o 
  -5  27   6      324.62      359.06     23.94 o 
  -4  27   6        0.00        1.36     13.40 o 
  -3  27   6        1.01      -12.29     12.29 o 
  -2  27   6       12.52        6.55     16.82 o 
  -1  27   6       64.00       73.87     18.78 o 
   0  27   6        3.55      -13.70     22.06 o 
   1  27   6       41.47       14.20     24.04 o 
   2  27   6      124.66       90.84     55.50 o 
   3  27   6       81.17      110.75     54.27 o 
   4  27   6        2.41      -21.96     21.96 o 
   5  27   6      203.63      181.90     31.24 o 
   6  27   6       46.76       28.47     37.35 o 
   7  27   6        4.30      -22.64     22.64 o 
  -9  28   6      127.59      131.23     20.57 o 
  -8  28   6       92.82       90.84     18.94 o 
  -7  28   6       97.02       97.22     19.26 o 
  -6  28   6       11.05        2.01     14.48 o 
  -5  28   6        1.04       -9.20     13.95 o 
  -4  28   6      224.74      227.91     20.88 o 
  -3  28   6      113.54      160.03     26.14 o 
  -2  28   6       98.23       97.41     21.34 o 
  -1  28   6      827.78      801.31     50.23 o 
   0  28   6        0.26      -22.24     22.24 o 
   1  28   6       38.66       40.13     26.23 o 
   2  28   6       15.96      -18.17     24.24 o 
   3  28   6        4.38      -30.97     30.97 o 
   4  28   6      291.97      304.51     36.67 o 
   5  28   6      149.81      153.23     31.44 o 
   6  28   6       14.26      -23.89     23.89 o 
   7  28   6        0.24      -24.06     24.06 o 
  -8  29   6        3.93      -14.75     14.75 o 
  -7  29   6      254.73      291.47     31.22 o 
  -6  29   6       50.02       56.61     17.16 o 
  -5  29   6        0.95      -10.50     14.03 o 
  -4  29   6        5.29      -14.48     14.48 o 
  -3  29   6       57.89       62.27     16.72 o 
  -2  29   6      833.78      922.99     40.64 o 
  -1  29   6       69.29       57.65     27.56 o 
   0  29   6        2.37      -23.83     23.83 o 
   1  29   6      130.64      148.80     45.06 o 
   2  29   6       10.18        7.20     25.27 o 
   3  29   6       21.20      -48.30     81.31 o 
   4  29   6      123.16       65.90     54.62 o 
   5  29   6        1.06      -30.43     30.43 o 
   6  29   6      187.48      135.07     32.75 o 
  -7  30   6       73.38       79.63     19.05 o 
  -6  30   6      132.51      159.41     20.86 o 
  -5  30   6        5.75       42.26     16.58 o 
  -4  30   6      158.14      182.75     24.08 o 
  -3  30   6        7.30      -17.62     17.62 o 
  -2  30   6       28.75       16.00     24.91 o 
  -1  30   6        0.52      -21.06     24.69 o 
   0  30   6        2.58      -25.49     25.49 o 
   1  30   6        0.98      -17.15     29.47 o 
   2  30   6       70.19      121.61     31.46 o 
   3  30   6        9.90      -19.81     25.95 o 
   4  30   6      347.86      413.14     59.04 o 
  -5  31   6        8.29       14.58     16.72 o 
  -4  31   6      304.88      282.88     29.51 o 
  -3  31   6       58.15       36.02     21.55 o 
  -2  31   6       76.34       78.51     30.19 o 
  -1  31   6       53.08        0.11     28.24 o 
   0  31   6       14.04       -6.33     30.73 o 
   1  31   6      134.32      148.82     33.46 o 
   2  31   6        0.21      -13.36     48.74 o 
   3  31   6       19.54      -26.45     26.45 o 
  -3  32   6       70.16       43.10     22.02 o 
  -2  32   6        0.02      -22.21     28.64 o 
  -1  32   6       83.65      123.56     32.20 o 
   0  32   6       43.28      -24.29     27.69 o 
 -18   1   7      397.87      405.14     25.09 o 
 -17   1   7       25.96       23.61     15.54 o 
 -16   1   7      347.33      290.95     20.71 o 
 -15   1   7       27.29       19.24     16.71 o 
 -14   1   7      166.65      156.28     15.85 o 
 -13   1   7      745.21      735.80     25.42 o 
 -12   1   7     2224.71     2175.17     40.66 o 
 -11   1   7      887.63      752.87     30.41 o 
 -10   1   7      447.64      383.54     32.57 o 
  -9   1   7      369.43      420.60     22.48 o 
  -8   1   7       39.05        4.92      8.40 o 
  -7   1   7      280.88      351.14     19.53 o 
  -6   1   7      472.01      509.62     21.15 o 
  -5   1   7        0.23       -6.86      7.10 o 
  -4   1   7       48.68       41.43      7.72 o 
  -3   1   7      148.47      211.59     12.47 o 
  -2   1   7      274.75      307.62     14.21 o 
  -1   1   7       35.97       25.43      6.20 o 
   0   1   7     1818.90     1735.92     29.69 o 
   1   1   7       14.97        7.25      3.78 o 
   2   1   7       56.39       57.33      6.51 o 
   3   1   7      313.90      358.68     20.49 o 
   4   1   7      216.77      247.69     14.91 o 
   5   1   7        0.29       11.62     11.01 o 
   6   1   7      356.71      388.52     31.70 o 
   7   1   7       90.46       96.83     18.57 o 
   8   1   7        1.23      -22.00     22.00 o 
   9   1   7       32.35       26.46     15.97 o 
  10   1   7        6.00       -3.99     13.58 o 
  11   1   7       30.21        0.38     15.27 o 
  12   1   7       15.75       10.35     17.48 o 
  13   1   7       59.26       33.80     20.95 o 
  14   1   7       45.57       29.95     33.69 o 
  15   1   7       13.89      -27.72     27.72 o 
 -18   2   7      177.89      196.11     20.64 o 
 -17   2   7      307.59      271.82     21.65 o 
 -16   2   7      185.02      209.81     18.84 o 
 -15   2   7       66.50       43.00     14.52 o 
 -14   2   7      138.14      120.30     15.18 o 
 -13   2   7        0.25       13.06     11.53 o 
 -12   2   7       62.82       55.21     11.95 o 
 -11   2   7      200.06      213.97     19.54 o 
 -10   2   7       85.72       93.38     14.66 o 
  -9   2   7     1165.59     1133.36     47.88 o 
  -8   2   7     1058.61     1011.50     44.01 o 
  -7   2   7       77.07       89.62     19.56 o 
  -6   2   7      267.24      276.49     20.64 o 
  -5   2   7      222.94      200.35     14.55 o 
  -4   2   7      788.41      932.01     22.25 o 
  -3   2   7      119.32      108.04      9.09 o 
  -2   2   7      964.43     1107.28     40.43 o 
  -1   2   7        2.96       -2.71      5.21 o 
   0   2   7      274.23      260.03     15.88 o 
   1   2   7      629.66      610.15     20.92 o 
   2   2   7     2887.41     3055.86     44.24 o 
   3   2   7      422.96      429.01     14.64 o 
   4   2   7     3031.55     2922.28     59.27 o 
   5   2   7      112.50      123.05     17.35 o 
   6   2   7       57.20       64.30     15.52 o 
   7   2   7     1456.55     1234.40     62.38 o 
   8   2   7      325.04      326.90     29.41 o 
   9   2   7       49.41       40.35     15.88 o 
  10   2   7      181.13      183.58     25.75 o 
  11   2   7       26.66       68.58     22.19 o 
  12   2   7      203.77      222.54     36.44 o 
  13   2   7        7.04        6.28     18.85 o 
  14   2   7       67.62       40.16     31.44 o 
  15   2   7       28.78       51.18     25.00 o 
 -18   3   7      114.17      127.06     22.92 o 
 -17   3   7       14.40       -0.19     14.15 o 
 -16   3   7        4.56        5.91     13.45 o 
 -15   3   7      505.64      526.47     24.45 o 
 -14   3   7        9.68       17.21     11.83 o 
 -13   3   7      455.84      402.08     20.40 o 
 -12   3   7      307.06      311.15     18.18 o 
 -11   3   7      112.16      123.11     17.57 o 
 -10   3   7       41.61       42.35     12.90 o 
  -9   3   7       30.20       20.67     10.99 o 
  -8   3   7      265.55      205.54     24.14 o 
  -7   3   7      626.93      600.05     95.20 o 
  -6   3   7      943.50      950.27     27.63 o 
  -5   3   7        5.58        5.63     10.19 o 
  -4   3   7     1462.00     1732.14     32.14 o 
  -3   3   7     1102.90     1355.86     26.84 o 
  -2   3   7        0.68       -3.34      5.13 o 
  -1   3   7      437.98      579.58     15.77 o 
   0   3   7        2.15        0.72      4.41 o 
   1   3   7      243.54      241.14     10.83 o 
   2   3   7      473.53      503.27     14.03 o 
   3   3   7      118.56      107.25     11.89 o 
   4   3   7      308.88      253.74     42.48 o 
   5   3   7      663.47      537.57     29.34 o 
   6   3   7      292.16      333.16     27.40 o 
   7   3   7       12.96       18.41     13.42 o 
   8   3   7        6.42      -12.72     12.72 o 
   9   3   7      301.99      279.72     28.89 o 
  10   3   7        6.90       28.75     19.55 o 
  11   3   7        9.76       36.15     18.49 o 
  12   3   7       41.93       41.03     32.71 o 
  13   3   7      238.30      219.42     31.32 o 
  14   3   7      188.00      163.55     30.45 o 
 -17   4   7       60.03       39.37     16.77 o 
 -16   4   7        1.69       16.45     15.86 o 
 -15   4   7      110.31      106.49     15.45 o 
 -14   4   7      214.79      212.70     17.51 o 
 -13   4   7       28.39       19.99     11.43 o 
 -12   4   7       10.57        8.82     10.80 o 
 -11   4   7       13.85       13.97     11.26 o 
 -10   4   7     1338.10     1368.52     39.08 o 
  -9   4   7      781.64      767.05     41.65 o 
  -8   4   7      133.66       99.14     18.86 o 
  -7   4   7      242.58      254.39     32.52 o 
  -6   4   7       61.74       54.48      7.85 o 
  -5   4   7      661.13      705.88     25.99 o 
  -4   4   7       27.68       27.61      6.93 o 
  -3   4   7       36.61       66.82      7.96 o 
  -2   4   7      717.57      821.07     17.92 o 
  -1   4   7     1790.12     1744.85     30.63 o 
   0   4   7       57.96       76.91      8.80 o 
   1   4   7     2261.51     2306.10     36.62 o 
   2   4   7        0.44        2.53      4.66 o 
   3   4   7     1526.91     1634.61     46.67 o 
   4   4   7       35.67       47.87     11.63 o 
   5   4   7        0.26        7.90      8.18 o 
   6   4   7     1377.29     1275.22     48.40 o 
   7   4   7     3470.51     3379.28    105.38 o 
   8   4   7      947.02      836.15     42.12 o 
   9   4   7       66.29       66.72     18.51 o 
  10   4   7      246.69      247.34     28.68 o 
  11   4   7      695.48      675.10     44.32 o 
  12   4   7        5.96      -15.39     15.39 o 
  13   4   7      303.92      324.17     40.96 o 
  14   4   7       10.41       12.73     20.25 o 
 -17   5   7      365.54      343.13     31.75 o 
 -16   5   7      261.02      324.25     21.80 o 
 -15   5   7      726.30      825.21     29.44 o 
 -14   5   7     1185.58     1169.11     31.68 o 
 -13   5   7        6.40        7.96     11.55 o 
 -12   5   7      116.24      129.34     13.97 o 
 -11   5   7      247.79      267.87     22.66 o 
 -10   5   7     1037.51     1012.49     33.71 o 
  -9   5   7     2293.59     2183.94     49.64 o 
  -8   5   7      456.03      437.08     22.99 o 
  -7   5   7     2123.16     2121.36     65.06 o 
  -6   5   7      189.78      181.94     16.45 o 
  -5   5   7     2121.90     2385.74     58.30 o 
  -4   5   7     2002.04     2085.22     36.55 o 
  -3   5   7      116.21       79.76      8.18 o 
  -2   5   7      204.06      247.70     11.05 o 
  -1   5   7      115.37      166.34      9.19 o 
   0   5   7      743.41      791.55     21.79 o 
   1   5   7        9.92        1.18      5.24 o 
   2   5   7      506.00      534.43     18.03 o 
   3   5   7      248.87      283.99     31.92 o 
   4   5   7        4.26        1.99      5.88 o 
   5   5   7      244.88      172.86     14.80 o 
   6   5   7      389.22      397.75     30.85 o 
   7   5   7      708.43      710.38     37.88 o 
   8   5   7      109.78       97.81     18.96 o 
   9   5   7      379.71      328.70     30.62 o 
  10   5   7      228.75      240.82     31.81 o 
  11   5   7       45.50       46.05     19.11 o 
  12   5   7       93.43       94.33     29.58 o 
  13   5   7      143.86      131.03     27.00 o 
  14   5   7        7.08      -10.19     20.36 o 
 -17   6   7       43.83       47.75     16.52 o 
 -16   6   7      407.61      441.26     24.06 o 
 -15   6   7       50.81       60.13     14.65 o 
 -14   6   7      533.84      517.00     23.63 o 
 -13   6   7        5.72        1.83     13.18 o 
 -12   6   7      264.54      253.98     19.10 o 
 -11   6   7        5.80       -9.75      9.75 o 
 -10   6   7      217.97      200.07     16.11 o 
  -9   6   7     1840.39     1802.16     68.01 o 
  -8   6   7     1051.17      984.07     31.14 o 
  -7   6   7       52.67       17.72     12.07 o 
  -6   6   7       85.28       90.32     13.04 o 
  -5   6   7       20.97        3.81      9.17 o 
  -4   6   7      717.06      686.21     19.19 o 
  -3   6   7      279.33      309.17     12.84 o 
  -2   6   7      742.01      803.38     18.24 o 
  -1   6   7        0.33        1.76      4.96 o 
   0   6   7        7.31        3.49      4.54 o 
   1   6   7     1489.54     1414.40     30.62 o 
   2   6   7      767.46      749.35     21.47 o 
   3   6   7      335.74      352.77     25.97 o 
   4   6   7       10.68        1.19      8.12 o 
   5   6   7      365.61      376.15     21.07 o 
   6   6   7     1110.93     1058.96     44.70 o 
   7   6   7      297.79      226.28     29.96 o 
   8   6   7      296.85      289.44     28.20 o 
   9   6   7      857.45      812.49     44.09 o 
  10   6   7      279.69      279.00     30.55 o 
  11   6   7        0.01       -5.19     16.32 o 
  12   6   7      371.68      408.22     38.20 o 
  13   6   7      389.21      428.59     40.90 o 
  14   6   7        9.54        3.26     21.31 o 
 -17   7   7       27.38       36.14     15.63 o 
 -16   7   7      130.23      179.06     18.71 o 
 -15   7   7      302.03      296.07     20.30 o 
 -14   7   7      749.49      734.25     26.98 o 
 -13   7   7       30.69       24.02     12.36 o 
 -12   7   7      305.70      291.00     17.59 o 
 -11   7   7       70.08       63.43     13.05 o 
 -10   7   7        0.82        4.73     10.33 o 
  -9   7   7      841.65      797.58     29.90 o 
  -8   7   7      817.49      878.74     29.71 o 
  -7   7   7      226.17      221.01     20.72 o 
  -6   7   7      752.70      612.59     85.85 o 
  -5   7   7     1724.53     1695.09     43.29 o 
  -4   7   7       24.23       11.85      5.35 o 
  -3   7   7      176.66      153.65      9.51 o 
  -2   7   7     1318.34     1285.69     23.92 o 
  -1   7   7       49.28       39.91      6.37 o 
   0   7   7     2086.41     2092.47     70.71 o 
   1   7   7      368.32      326.96     13.87 o 
   2   7   7       70.63       81.34     13.52 o 
   3   7   7      884.75      919.64     61.89 o 
   4   7   7      277.60      259.82     18.26 o 
   5   7   7      210.98      231.19     18.05 o 
   6   7   7        9.19       -9.84     11.70 o 
   7   7   7      791.02      847.39     56.42 o 
   8   7   7       23.15       11.07     19.73 o 
   9   7   7       93.08       43.56     21.79 o 
  10   7   7       54.94       39.10     17.76 o 
  11   7   7       97.33       76.01     22.06 o 
  12   7   7      258.57      301.78     34.21 o 
  13   7   7       50.00       57.33     22.84 o 
  14   7   7      154.92      109.74     29.46 o 
 -17   8   7      132.21      162.17     19.14 o 
 -16   8   7        0.10       -2.09     12.73 o 
 -15   8   7       23.33       26.73     15.90 o 
 -14   8   7      940.35      945.62     29.08 o 
 -13   8   7     2142.23     2066.38     41.33 o 
 -12   8   7      132.06      133.54     14.17 o 
 -11   8   7      985.64      932.29     29.33 o 
 -10   8   7      111.49      114.78     13.99 o 
  -9   8   7     1327.22     1289.05     36.35 o 
  -8   8   7      300.11      265.18     19.72 o 
  -7   8   7       10.35       -8.67      8.67 o 
  -6   8   7      420.67      286.99     59.50 o 
  -5   8   7      104.04      103.00     12.26 o 
  -4   8   7       29.43       -5.00      8.33 o 
  -3   8   7      257.61      271.77     13.98 o 
  -2   8   7        0.55       -3.51      4.23 o 
  -1   8   7     1323.75     1411.48     26.77 o 
   0   8   7      697.05      696.52     19.28 o 
   1   8   7      131.75      151.72     10.30 o 
   2   8   7       16.34       20.25      9.44 o 
   3   8   7      888.16      908.22     30.03 o 
   4   8   7      100.93      113.21     13.65 o 
   5   8   7     1334.40     1167.27     35.35 o 
   6   8   7      922.53      885.86     31.16 o 
   7   8   7       25.02       18.86     14.34 o 
   8   8   7      429.60      430.49     34.65 o 
   9   8   7     1350.18     1159.93     80.81 o 
  10   8   7        2.38       -9.64     15.01 o 
  11   8   7       49.41       62.10     24.41 o 
  12   8   7       41.46       64.23     21.49 o 
  13   8   7      898.94      948.52     53.15 o 
  14   8   7       92.59      122.32     28.42 o 
 -17   9   7      157.46      137.04     18.50 o 
 -16   9   7        1.55       10.80     13.45 o 
 -15   9   7      224.69      228.06     22.98 o 
 -14   9   7       31.00       24.88     13.27 o 
 -13   9   7       17.71       26.73     12.37 o 
 -12   9   7      331.08      338.11     19.02 o 
 -11   9   7      376.53      342.53     22.14 o 
 -10   9   7        1.81       -0.05     10.55 o 
  -9   9   7     2675.19     2579.22     48.14 o 
  -8   9   7       25.36       31.42     12.04 o 
  -7   9   7        3.69       -1.84      8.49 o 
  -6   9   7       59.99       27.53      8.66 o 
  -5   9   7      487.45      529.27     21.10 o 
  -4   9   7      790.19      748.09     23.70 o 
  -3   9   7       49.10       48.45      8.63 o 
  -2   9   7       18.04       13.99      4.16 o 
  -1   9   7     1462.78     1659.57     29.87 o 
   0   9   7     1288.26     1347.43     25.74 o 
   1   9   7      294.12      270.64     15.87 o 
   2   9   7       76.46       90.44     12.79 o 
   3   9   7       17.13       39.79     10.42 o 
   4   9   7      182.96      184.71     16.99 o 
   5   9   7      893.15      902.01     30.94 o 
   6   9   7        0.76       -9.67      9.67 o 
   7   9   7       40.63       34.90     15.93 o 
   8   9   7       26.48       19.79     15.04 o 
   9   9   7      138.47      144.27     23.79 o 
  10   9   7      100.81      150.97     32.82 o 
  11   9   7       12.61        2.12     29.04 o 
  12   9   7       24.96       39.86     19.92 o 
  13   9   7       53.18       58.68     24.03 o 
  14   9   7      121.66      129.20     29.69 o 
 -17  10   7       32.88       23.27     23.07 o 
 -16  10   7      175.39      203.99     19.40 o 
 -15  10   7      245.06      221.83     19.04 o 
 -14  10   7        5.92        0.18     12.95 o 
 -13  10   7       38.08       36.20     12.70 o 
 -12  10   7      482.11      481.89     21.69 o 
 -11  10   7      552.08      509.97     24.52 o 
 -10  10   7      245.96      223.66     17.11 o 
  -9  10   7       36.83       26.68     11.60 o 
  -8  10   7     8607.89     8371.41    105.91 o 
  -7  10   7      210.93      244.51     18.08 o 
  -6  10   7      337.25      325.27     19.48 o 
  -5  10   7        0.00        0.83      8.34 o 
  -4  10   7      672.24      749.08     24.36 o 
  -3  10   7        6.72        2.77      6.11 o 
  -2  10   7      495.69      525.17     19.46 o 
  -1  10   7      284.60      295.57     13.04 o 
   0  10   7     1317.35     1282.05     27.75 o 
   1  10   7      213.73      196.91     15.91 o 
   2  10   7       39.31       47.01     10.85 o 
   3  10   7      358.70      318.56     20.35 o 
   4  10   7      661.00      697.61     28.08 o 
   5  10   7      209.89      216.31     28.00 o 
   6  10   7        0.77       -0.13     10.22 o 
   7  10   7      555.24      516.08     36.23 o 
   8  10   7      134.77      133.53     34.49 o 
   9  10   7      641.36      573.28     40.56 o 
  10  10   7       18.78       16.15     18.08 o 
  11  10   7      744.27      770.36     46.86 o 
  12  10   7      273.04      182.36     30.02 o 
  13  10   7        6.46       -4.22     20.27 o 
  14  10   7      414.73      487.58     46.12 o 
 -17  11   7       86.07       70.16     15.48 o 
 -16  11   7       75.97       48.93     13.80 o 
 -15  11   7       91.74       80.98     15.19 o 
 -14  11   7        7.91        0.31     12.08 o 
 -13  11   7       55.04       63.59     13.28 o 
 -12  11   7       76.21       77.38     11.97 o 
 -11  11   7       61.30       49.40     11.67 o 
 -10  11   7      138.53      124.75     13.60 o 
  -9  11   7     1467.55     1441.44     31.82 o 
  -8  11   7     1971.04     1907.27     36.10 o 
  -7  11   7     1686.57     1578.73     33.75 o 
  -6  11   7     7064.98     7062.59    118.38 o 
  -5  11   7      777.46      776.88     26.15 o 
  -4  11   7      917.28      957.95     33.84 o 
  -3  11   7       63.40       39.19     14.36 o 
  -2  11   7      379.92      397.28     15.43 o 
  -1  11   7      790.52      708.33     21.58 o 
   0  11   7      101.67      129.95     12.09 o 
   1  11   7      554.32      551.02     18.62 o 
   2  11   7      487.33      573.55     25.00 o 
   3  11   7      372.05      389.20     22.17 o 
   4  11   7      344.57      350.78     22.01 o 
   5  11   7      476.88      430.58     24.21 o 
   6  11   7        3.96       -4.42     17.93 o 
   7  11   7       81.06      108.80     20.14 o 
   8  11   7      542.54      524.03     46.22 o 
   9  11   7       14.16       44.59     18.40 o 
  10  11   7      653.77      735.86     43.51 o 
  11  11   7       23.51       50.84     21.07 o 
  12  11   7      187.77      191.14     38.78 o 
  13  11   7       13.73      -19.21     19.21 o 
 -16  12   7        4.43       18.88     12.97 o 
 -15  12   7      272.53      278.54     18.98 o 
 -14  12   7       25.44       26.09     11.77 o 
 -13  12   7       26.58       27.10     11.28 o 
 -12  12   7        4.43       12.57     10.43 o 
 -11  12   7       14.22        4.90     12.72 o 
 -10  12   7     2692.66     2582.93     45.81 o 
  -9  12   7      265.40      273.81     16.51 o 
  -8  12   7      578.89      597.69     23.59 o 
  -7  12   7     1328.14     1337.42     31.17 o 
  -6  12   7     1463.17     1471.98     32.36 o 
  -5  12   7      656.30      685.20     20.94 o 
  -4  12   7     1726.67     1766.89     39.59 o 
  -3  12   7      374.94      374.60     17.27 o 
  -2  12   7       83.14       96.96     10.79 o 
  -1  12   7      114.16      104.17     11.41 o 
   0  12   7      100.57       80.91      9.60 o 
   1  12   7      246.12      281.08     14.65 o 
   2  12   7      157.19      137.96     15.67 o 
   3  12   7      799.88      916.07     32.00 o 
   4  12   7      345.77      336.92     21.93 o 
   5  12   7       19.59        0.06     17.84 o 
   6  12   7      143.52      140.40     16.75 o 
   7  12   7       50.23       34.52     16.83 o 
   8  12   7       49.19       23.64     16.38 o 
   9  12   7        8.01       26.14     17.07 o 
  10  12   7      143.58      149.31     58.00 o 
  11  12   7      204.39      225.33     30.44 o 
  12  12   7        0.04       -5.03     20.04 o 
  13  12   7        7.09       34.39     23.06 o 
 -16  13   7        0.30       17.74     13.25 o 
 -15  13   7       49.50       62.56     14.09 o 
 -14  13   7       30.17       73.81     13.55 o 
 -13  13   7        8.00       12.64     10.98 o 
 -12  13   7      113.16      108.63     12.71 o 
 -11  13   7       69.39       75.29     13.28 o 
 -10  13   7        5.15        5.27      9.58 o 
  -9  13   7       50.71       68.12     11.71 o 
  -8  13   7      197.26      211.18     14.78 o 
  -7  13   7       37.24       37.56     10.98 o 
  -6  13   7      730.40      694.94     22.51 o 
  -5  13   7     1006.77      937.62     24.75 o 
  -4  13   7       78.88       78.70     10.75 o 
  -3  13   7      407.99      470.72     16.36 o 
  -2  13   7      114.89      109.81     12.57 o 
  -1  13   7      366.24      357.10     20.81 o 
   0  13   7      145.90      142.41     14.71 o 
   1  13   7       58.92       41.60     11.20 o 
   2  13   7       53.29       54.76     13.05 o 
   3  13   7      256.03      279.13     20.29 o 
   4  13   7     1849.29     1912.18     81.71 o 
   5  13   7       12.54       -8.56     10.34 o 
   6  13   7      104.87      137.45     16.81 o 
   7  13   7       59.95       61.89     14.66 o 
   8  13   7      213.39      202.04     26.32 o 
   9  13   7      137.23      123.62     23.88 o 
  10  13   7       17.84       26.04     32.89 o 
  11  13   7      248.32      262.43     32.49 o 
  12  13   7       50.49       38.36     22.41 o 
  13  13   7       10.23      -12.30     27.11 o 
 -16  14   7       24.14       41.09     14.02 o 
 -15  14   7       94.93       91.53     16.00 o 
 -14  14   7      214.88      255.46     17.78 o 
 -13  14   7      346.16      336.99     18.92 o 
 -12  14   7       74.84       82.57     12.54 o 
 -11  14   7      670.99      642.25     24.32 o 
 -10  14   7      963.47      951.64     27.67 o 
  -9  14   7       95.86       76.23     11.84 o 
  -8  14   7      601.89      595.45     21.51 o 
  -7  14   7      312.90      265.64     17.04 o 
  -6  14   7      299.32      251.65     16.15 o 
  -5  14   7      307.58      326.01     17.05 o 
  -4  14   7     1418.61     1326.21     29.48 o 
  -3  14   7      173.61      214.71     12.73 o 
  -2  14   7       51.69       51.21     10.25 o 
  -1  14   7      269.50      247.05     18.40 o 
   0  14   7      260.03      247.36     18.27 o 
   1  14   7      907.83      908.32     42.81 o 
   2  14   7      240.79      247.23     18.63 o 
   3  14   7      295.84      300.55     21.28 o 
   4  14   7       52.93       49.53     13.16 o 
   5  14   7     1068.93      961.48     34.99 o 
   6  14   7     1308.47     1336.05     45.82 o 
   7  14   7      132.24      149.16     20.97 o 
   8  14   7       26.90       30.01     16.58 o 
   9  14   7        0.00      -15.68     15.68 o 
  10  14   7      535.92      564.82     43.09 o 
  11  14   7       97.00       99.38     24.27 o 
  12  14   7        9.05      -10.58     18.14 o 
  13  14   7      184.56      144.73     29.38 o 
 -16  15   7       29.89       55.48     14.19 o 
 -15  15   7       14.48       17.75     12.56 o 
 -14  15   7      180.49      147.97     15.69 o 
 -13  15   7      431.12      448.99     20.99 o 
 -12  15   7       43.21       48.67     15.34 o 
 -11  15   7      101.05      102.63     12.60 o 
 -10  15   7      387.07      367.37     19.89 o 
  -9  15   7      575.59      497.14     21.61 o 
  -8  15   7      110.91      105.27     14.42 o 
  -7  15   7     1944.95     1927.94     39.66 o 
  -6  15   7      243.06      229.01     18.11 o 
  -5  15   7     4939.41     4940.98     73.47 o 
  -4  15   7        0.15       -4.50      8.48 o 
  -3  15   7        2.41        0.68      8.38 o 
  -2  15   7        0.51        3.67      9.79 o 
  -1  15   7       29.05       45.55     10.08 o 
   0  15   7     1906.57     1935.38     47.93 o 
   1  15   7       38.44       52.89     17.25 o 
   2  15   7      296.87      302.09     28.50 o 
   3  15   7      155.27      133.46     15.94 o 
   4  15   7     1601.54     1479.34     43.21 o 
   5  15   7     1097.29     1169.43     39.11 o 
   6  15   7      202.35      167.28     18.75 o 
   7  15   7      841.90      760.09     32.35 o 
   8  15   7      703.17      700.35     33.47 o 
   9  15   7       29.20       12.42     17.22 o 
  10  15   7       69.58       75.02     22.53 o 
  11  15   7       12.71        7.83     19.93 o 
  12  15   7       31.03       79.21     25.42 o 
 -15  16   7       15.25       35.86     13.37 o 
 -14  16   7        4.41        6.33     12.07 o 
 -13  16   7        1.73       11.07     14.82 o 
 -12  16   7       25.87       32.47     11.17 o 
 -11  16   7       99.19      106.61     12.83 o 
 -10  16   7      110.84      119.88     13.70 o 
  -9  16   7       14.85        7.57     12.27 o 
  -8  16   7        4.24      -10.03     10.03 o 
  -7  16   7      215.01      215.45     16.45 o 
  -6  16   7       77.81       69.45     11.78 o 
  -5  16   7      374.23      391.17     19.13 o 
  -4  16   7        7.67        2.62      9.15 o 
  -3  16   7       19.53       20.66     11.99 o 
  -2  16   7      185.11      225.36     15.93 o 
  -1  16   7       82.18       79.17     11.58 o 
   0  16   7      260.98      251.22     21.97 o 
   1  16   7      278.59      264.85     27.84 o 
   2  16   7       95.91       49.99     19.84 o 
   3  16   7      514.77      483.77     44.48 o 
   4  16   7        4.46       -0.49     16.22 o 
   5  16   7      340.51      352.43     24.68 o 
   6  16   7       26.84       20.65     13.14 o 
   7  16   7      197.09      195.44     20.78 o 
   8  16   7        0.11        7.66     13.79 o 
   9  16   7      275.43      291.39     31.60 o 
  10  16   7      242.66      297.52     33.58 o 
  11  16   7      128.20      128.45     27.08 o 
  12  16   7        5.37        3.42     43.43 o 
 -15  17   7       14.06       26.37     13.45 o 
 -14  17   7       19.22       22.20     12.64 o 
 -13  17   7      105.59      117.07     14.50 o 
 -12  17   7      391.92      378.05     19.60 o 
 -11  17   7      127.50      172.02     14.39 o 
 -10  17   7       94.39       73.27     13.95 o 
  -9  17   7      231.07      201.86     16.07 o 
  -8  17   7       82.77       57.15     13.05 o 
  -7  17   7     1786.44     1676.14     37.96 o 
  -6  17   7       14.04        3.02     10.33 o 
  -5  17   7      821.66      793.74     25.09 o 
  -4  17   7      338.62      328.15     22.04 o 
  -3  17   7       31.40       16.12     12.15 o 
  -2  17   7      899.71      875.58     31.72 o 
  -1  17   7      164.79      159.03     14.87 o 
   0  17   7      315.06      238.81     16.17 o 
   1  17   7      476.35      424.19     24.47 o 
   2  17   7       27.18       15.25     16.61 o 
   3  17   7      123.65       96.92     24.16 o 
   4  17   7     1354.96     1348.40     54.33 o 
   5  17   7      425.45      407.71     26.31 o 
   6  17   7      157.82      136.39     18.79 o 
   7  17   7      471.17      466.71     29.19 o 
   8  17   7      158.69      140.30     19.72 o 
   9  17   7       21.51       15.94     18.51 o 
  10  17   7      145.31      144.08     26.91 o 
  11  17   7       85.54       92.44     25.54 o 
  12  17   7      297.43      378.44     39.85 o 
 -15  18   7      184.94      192.89     17.85 o 
 -14  18   7       22.08       14.26     12.46 o 
 -13  18   7       26.05       38.94     12.76 o 
 -12  18   7       30.53       41.46     12.19 o 
 -11  18   7       58.97       71.49     12.27 o 
 -10  18   7        1.22       15.02     12.77 o 
  -9  18   7       29.60       32.91     12.12 o 
  -8  18   7       77.65       68.63     13.82 o 
  -7  18   7      231.02      253.46     18.45 o 
  -6  18   7       59.47       27.73     17.81 o 
  -5  18   7      101.73       84.27     14.30 o 
  -4  18   7      148.84      142.65     17.18 o 
  -3  18   7        0.00       -5.96     11.32 o 
  -2  18   7      447.64      460.13     22.02 o 
  -1  18   7     2742.37     2620.02     51.60 o 
   0  18   7      116.14      111.26     13.42 o 
   1  18   7      210.95      201.35     19.45 o 
   2  18   7     1209.53     1336.22     45.23 o 
   3  18   7       41.19       32.76     13.65 o 
   4  18   7      308.88      284.53     30.10 o 
   5  18   7      226.41      276.02     72.48 o 
   6  18   7       32.00       53.28     20.64 o 
   7  18   7      158.35      129.16     19.08 o 
   8  18   7      437.76      517.63     31.92 o 
   9  18   7      277.64      341.77     49.33 o 
  10  18   7       11.34       21.51     20.74 o 
  11  18   7        2.33        3.64     15.80 o 
 -14  19   7        1.09       10.38     12.76 o 
 -13  19   7        6.96       -2.08     11.69 o 
 -12  19   7      187.93      226.89     16.76 o 
 -11  19   7      150.69      163.51     14.66 o 
 -10  19   7      138.80      138.78     13.74 o 
  -9  19   7        1.08       -4.76     10.28 o 
  -8  19   7      188.13      179.06     17.01 o 
  -7  19   7      884.44      844.94     39.93 o 
  -6  19   7      121.21      107.34     14.49 o 
  -5  19   7      148.26      173.80     28.15 o 
  -4  19   7      377.76      346.55     23.65 o 
  -3  19   7      622.37      674.81     40.37 o 
  -2  19   7     1109.69     1066.23     35.12 o 
  -1  19   7       90.95      106.50     14.45 o 
   0  19   7       11.73        6.17     13.85 o 
   1  19   7      328.65      370.63     25.47 o 
   2  19   7       40.21       54.91     15.49 o 
   3  19   7      605.40      604.01     34.86 o 
   4  19   7        4.51       23.47     15.98 o 
   5  19   7      341.35      343.52     24.62 o 
   6  19   7      155.08      184.51     20.59 o 
   7  19   7      164.57      200.15     21.14 o 
   8  19   7       59.46       37.92     26.68 o 
   9  19   7      227.67      251.30     24.09 o 
  10  19   7      161.29      218.56     39.08 o 
  11  19   7       24.18       11.75     16.90 o 
 -14  20   7       32.53       24.53     15.28 o 
 -13  20   7       42.28       45.41     13.12 o 
 -12  20   7       68.55       82.06     20.47 o 
 -11  20   7      462.52      506.55     22.01 o 
 -10  20   7      366.46      383.36     19.23 o 
  -9  20   7       13.16        7.38     10.01 o 
  -8  20   7      384.46      407.95     22.91 o 
  -7  20   7     1163.83     1134.63     32.20 o 
  -6  20   7       97.55       67.34     16.97 o 
  -5  20   7      283.98      318.19     28.59 o 
  -4  20   7       21.54       14.03     14.53 o 
  -3  20   7        7.21      -11.64     11.64 o 
  -2  20   7      107.62      105.61     22.38 o 
  -1  20   7      282.86      292.15     19.82 o 
   0  20   7      622.70      630.81     31.31 o 
   1  20   7       40.93       11.13     14.60 o 
   2  20   7      837.86      813.49     34.18 o 
   3  20   7      220.65      243.24     28.71 o 
   4  20   7       16.04        9.69     14.56 o 
   5  20   7      483.41      463.60     28.99 o 
   6  20   7       10.91        7.01     14.90 o 
   7  20   7      137.92      166.54     21.18 o 
   8  20   7        1.18       -1.98     14.94 o 
   9  20   7       55.40       40.63     22.13 o 
  10  20   7      422.25      452.51     31.56 o 
  11  20   7       44.44       39.49     18.84 o 
 -13  21   7       19.75       28.04     14.32 o 
 -12  21   7        1.20        5.65     15.21 o 
 -11  21   7       29.69       24.07     11.81 o 
 -10  21   7       37.45       54.09     12.57 o 
  -9  21   7      186.30      176.82     14.81 o 
  -8  21   7       97.92       89.03     24.69 o 
  -7  21   7      271.79      311.25     25.64 o 
  -6  21   7        2.21      -13.07     13.07 o 
  -5  21   7      130.24      126.21     19.60 o 
  -4  21   7       10.02        3.54     18.34 o 
  -3  21   7       75.51       47.72     15.43 o 
  -2  21   7       44.46       47.03     15.21 o 
  -1  21   7      350.89      304.80     20.38 o 
   0  21   7      827.96      812.81     34.25 o 
   1  21   7        7.27       -8.53     14.67 o 
   2  21   7      130.08      143.53     20.57 o 
   3  21   7      278.83      262.28     23.64 o 
   4  21   7      560.74      550.36     31.35 o 
   5  21   7       55.43       62.95     18.25 o 
   6  21   7     1092.51     1091.88     41.00 o 
   7  21   7        7.30        4.71     16.29 o 
   8  21   7      193.76      224.15     23.78 o 
   9  21   7       28.06       53.60     20.89 o 
  10  21   7      176.44      147.85     27.86 o 
 -13  22   7       30.10       26.33     14.42 o 
 -12  22   7      874.50      996.01     31.17 o 
 -11  22   7        0.23        3.13     11.68 o 
 -10  22   7        0.13       -6.97     11.86 o 
  -9  22   7       91.18      146.48     15.71 o 
  -8  22   7     1025.75      969.15     36.30 o 
  -7  22   7        1.70       -6.65     23.01 o 
  -6  22   7       14.32       -4.55     14.87 o 
  -5  22   7        9.24       -8.25     13.91 o 
  -4  22   7        2.25        2.19     23.13 o 
  -3  22   7      133.10      114.16     21.82 o 
  -2  22   7      171.91      129.73     27.19 o 
  -1  22   7      368.12      372.59     25.20 o 
   0  22   7     2275.96     2165.21     57.60 o 
   1  22   7       31.75       35.54     22.19 o 
   2  22   7        9.89       -9.60     20.58 o 
   3  22   7      116.76      104.99     19.27 o 
   4  22   7       11.73       22.62     16.62 o 
   5  22   7      174.72      190.30     31.40 o 
   6  22   7       67.67       68.86     18.49 o 
   7  22   7      499.02      576.60     34.20 o 
   8  22   7        2.62        2.25     16.91 o 
   9  22   7       26.10       40.70     19.24 o 
  10  22   7       31.80       13.63     31.29 o 
 -12  23   7      191.04      223.96     21.92 o 
 -11  23   7      332.37      370.84     22.26 o 
 -10  23   7      160.01      192.59     18.07 o 
  -9  23   7      661.44      673.82     28.26 o 
  -8  23   7      171.12      196.20     20.03 o 
  -7  23   7        0.51       -5.92     12.66 o 
  -6  23   7      359.38      363.90     27.83 o 
  -5  23   7       17.34       34.48     15.82 o 
  -4  23   7      150.46      151.19     20.85 o 
  -3  23   7       21.33       24.52     15.09 o 
  -2  23   7      137.45      169.86     20.45 o 
  -1  23   7      247.93      216.60     28.65 o 
   0  23   7       63.27       64.01     19.33 o 
   1  23   7       70.61       12.38     30.07 o 
   2  23   7      491.22      478.16     30.53 o 
   3  23   7        8.50       -5.70     14.82 o 
   4  23   7       61.66       52.24     17.93 o 
   5  23   7      398.61      477.54     31.06 o 
   6  23   7      107.78       96.62     20.68 o 
   7  23   7        6.81       -4.58     24.94 o 
   8  23   7        0.05       -5.50     18.99 o 
   9  23   7       41.62       -4.12     22.25 o 
 -12  24   7      347.25      354.26     30.44 o 
 -11  24   7      171.14      139.50     24.52 o 
 -10  24   7      280.74      294.69     28.39 o 
  -9  24   7       20.96       33.50     13.98 o 
  -8  24   7      179.76      219.13     20.69 o 
  -7  24   7      200.70      200.52     20.47 o 
  -6  24   7       18.90       -0.74     13.12 o 
  -5  24   7      130.03      143.35     21.04 o 
  -4  24   7      131.63      119.22     19.74 o 
  -3  24   7      799.26      712.48     34.55 o 
  -2  24   7       24.26       26.20     15.24 o 
  -1  24   7        4.78       13.66     22.59 o 
   0  24   7      504.91      492.35     50.13 o 
   1  24   7        0.02      -16.60     16.60 o 
   2  24   7       14.27        3.44     16.82 o 
   3  24   7        0.86        0.67     16.61 o 
   4  24   7      109.68      147.18     22.82 o 
   5  24   7      321.03      322.39     55.29 o 
   6  24   7      132.44      198.10     42.54 o 
   7  24   7       53.35       75.42     27.46 o 
   8  24   7       16.28       38.27     23.21 o 
   9  24   7       21.12       22.00     23.19 o 
 -11  25   7      265.05      292.97     24.89 o 
 -10  25   7       42.79       52.51     17.70 o 
  -9  25   7       72.75      109.29     24.34 o 
  -8  25   7       99.48       50.98     16.90 o 
  -7  25   7       73.18       98.86     17.31 o 
  -6  25   7       78.20       93.85     16.53 o 
  -5  25   7       30.03       47.08     14.75 o 
  -4  25   7        5.34        8.80     12.61 o 
  -3  25   7      487.78      518.01     25.85 o 
  -2  25   7       85.60       95.69     19.86 o 
  -1  25   7      734.52      708.33     33.49 o 
   0  25   7      939.86      899.91     57.24 o 
   1  25   7      183.32      179.35     24.08 o 
   2  25   7       92.21       64.07     20.21 o 
   3  25   7       29.94       19.60     18.39 o 
   4  25   7       60.64       47.50     20.13 o 
   5  25   7       16.33       15.16     23.67 o 
   6  25   7       79.34       76.74     27.13 o 
   7  25   7      307.04      269.82     34.41 o 
   8  25   7       26.55       -4.15     24.55 o 
 -10  26   7       51.12       64.62     18.31 o 
  -9  26   7      508.02      522.92     29.73 o 
  -8  26   7       56.92       45.22     17.13 o 
  -7  26   7       72.48       84.48     19.89 o 
  -6  26   7       28.73       17.29     15.00 o 
  -5  26   7       26.94       37.23     14.90 o 
  -4  26   7        9.86       16.63     13.81 o 
  -3  26   7       95.65       64.51     15.87 o 
  -2  26   7      407.43      371.20     26.86 o 
  -1  26   7      133.85      160.11     21.28 o 
   0  26   7     1184.34     1224.92     85.01 o 
   1  26   7       46.37       43.52     25.05 o 
   2  26   7      322.53      244.10     26.93 o 
   3  26   7       57.27       51.03     20.50 o 
   4  26   7      321.94      336.23     29.78 o 
   5  26   7       17.82      -21.74     22.49 o 
   6  26   7      157.55      108.71     29.07 o 
   7  26   7        8.58      -23.61     23.61 o 
  -9  27   7       42.20       42.22     17.05 o 
  -8  27   7      105.92      137.15     19.89 o 
  -7  27   7      115.39      143.05     19.80 o 
  -6  27   7        7.26       16.12     15.35 o 
  -5  27   7       68.06       76.67     23.52 o 
  -4  27   7        0.83       -0.62     13.73 o 
  -3  27   7       36.88       20.02     14.51 o 
  -2  27   7      176.51      149.61     21.90 o 
  -1  27   7       15.89        3.73     28.67 o 
   0  27   7       93.05       72.64     27.53 o 
   1  27   7      126.57      168.78     31.39 o 
   2  27   7       42.59       26.23     21.46 o 
   3  27   7        0.03      -18.65     18.65 o 
   4  27   7       25.94       10.22     24.66 o 
   5  27   7        0.61      -30.70     41.33 o 
   6  27   7      140.39      127.74     31.24 o 
  -8  28   7      225.64      233.74     23.43 o 
  -7  28   7        5.29      -14.77     14.77 o 
  -6  28   7       10.44        5.16     15.54 o 
  -5  28   7      421.50      463.14     27.36 o 
  -4  28   7       64.24       53.62     26.57 o 
  -3  28   7       43.44       39.18     15.84 o 
  -2  28   7        9.12       13.64     22.90 o 
  -1  28   7       40.21       49.91     63.50 o 
   0  28   7      149.79      149.18     32.28 o 
   1  28   7      662.78      682.69     48.20 o 
   2  28   7        0.04      -22.83     27.07 o 
   3  28   7        0.01      -25.18     25.18 o 
   4  28   7       17.48        4.96     30.40 o 
   5  28   7       31.98      -24.48     24.48 o 
  -7  29   7       40.69       32.86     17.76 o 
  -6  29   7        0.57        3.61     15.49 o 
  -5  29   7       33.21       20.28     16.41 o 
  -4  29   7      428.74      483.66     28.35 o 
  -3  29   7      177.27      163.55     20.55 o 
  -2  29   7      183.02      196.19     34.03 o 
  -1  29   7        2.27        2.00     26.49 o 
   0  29   7      313.50      311.61     38.21 o 
   1  29   7        3.90      -13.42     26.07 o 
   2  29   7       26.98       28.23     28.05 o 
   3  29   7        0.15      -34.39     49.42 o 
   4  29   7       14.35      -26.63     26.63 o 
  -6  30   7       22.43       25.73     17.11 o 
  -5  30   7       25.09       26.99     17.16 o 
  -4  30   7      287.13      268.54     23.96 o 
  -3  30   7      542.50      510.71     45.32 o 
  -2  30   7      176.62      204.42     34.82 o 
  -1  30   7      314.89      338.92     40.60 o 
   0  30   7      278.32      363.69     41.81 o 
   1  30   7      108.52       63.84     30.62 o 
   2  30   7      177.29      156.00     33.46 o 
  -3  31   7        6.35       14.07     29.59 o 
  -2  31   7      151.41      103.79     31.62 o 
  -1  31   7      537.46      617.25     49.48 o 
   0  31   7       22.74       -9.17     33.61 o 
 -17   0   8        3.16       38.54     26.62 o 
 -16   0   8       78.97      106.16     23.60 o 
 -15   0   8      174.61      103.87     22.41 o 
 -14   0   8      133.69      123.58     38.69 o 
 -13   0   8       91.36       89.01     24.53 o 
 -12   0   8      960.91      938.15     85.15 o 
 -11   0   8      181.20      178.00     26.63 o 
 -10   0   8       95.60       94.74     21.66 o 
  -9   0   8       99.70       75.07     20.14 o 
  -8   0   8     1736.84     1903.37     94.87 o 
  -7   0   8     1937.92     1880.80    127.09 o 
  -6   0   8       71.28       47.95     15.33 o 
  -5   0   8     2225.69     2733.49     61.01 o 
  -4   0   8      274.02      387.92     21.34 o 
  -3   0   8     2466.91     3094.90     77.39 o 
  -2   0   8     1131.66     1183.31     39.84 o 
  -1   0   8        1.02        3.46     19.74 o 
   0   0   8     1964.12     2047.67     44.48 o 
   1   0   8      735.67      715.51     23.17 o 
   2   0   8     1509.48     1541.06     45.06 o 
   3   0   8       38.25       53.35     19.74 o 
   4   0   8        1.59      -11.40     11.40 o 
   5   0   8     1082.65     1173.75     66.87 o 
   6   0   8      164.40      123.00     29.40 o 
   7   0   8     2006.79     2096.84     98.97 o 
   8   0   8     1629.96     1839.17     94.07 o 
   9   0   8      114.71       94.13     27.89 o 
  10   0   8     1094.67      960.61     69.44 o 
  11   0   8      157.84      137.86     34.15 o 
  12   0   8       31.39       95.90     33.78 o 
  13   0   8      248.00      200.17     44.73 o 
  14   0   8      325.75      377.29     59.24 o 
 -17   1   8      215.91      165.78     19.48 o 
 -16   1   8       53.37       66.83     15.75 o 
 -15   1   8       94.21      103.87     15.86 o 
 -14   1   8       30.94       33.38     14.46 o 
 -13   1   8       23.88       22.31     15.73 o 
 -12   1   8        0.14       -4.44     12.18 o 
 -11   1   8        1.96      -11.20     11.20 o 
 -10   1   8     1100.19     1013.39     33.87 o 
  -9   1   8      695.01      669.23     29.64 o 
  -8   1   8        0.36       -4.09     10.03 o 
  -7   1   8       46.58       54.43     14.21 o 
  -6   1   8      138.33      113.80     13.38 o 
  -5   1   8     2443.17     2579.09     41.36 o 
  -4   1   8      983.62     1103.37     25.67 o 
  -3   1   8        3.57       16.74      7.29 o 
  -2   1   8      333.26      349.77     16.21 o 
  -1   1   8        2.44       -0.82      5.97 o 
   0   1   8       68.47       47.95      7.09 o 
   1   1   8      929.24     1005.78     19.47 o 
   2   1   8      762.28      817.51     20.69 o 
   3   1   8        4.10        9.04      8.60 o 
   4   1   8     1281.61     1299.79     49.73 o 
   5   1   8     1609.26     1605.71     57.56 o 
   6   1   8     1118.11     1128.07     47.69 o 
   7   1   8      376.95      284.82     48.35 o 
   8   1   8      149.77      131.42     21.05 o 
   9   1   8      335.46      333.85     31.98 o 
  10   1   8       55.69       15.68     16.80 o 
  11   1   8        4.49        5.14     16.92 o 
  12   1   8      363.82      394.45     43.93 o 
  13   1   8      426.46      458.90     70.55 o 
  14   1   8       10.91       19.26     21.59 o 
 -17   2   8      282.81      341.06     23.32 o 
 -16   2   8      120.29      186.48     19.03 o 
 -15   2   8       17.78        6.18     13.13 o 
 -14   2   8      383.71      300.58     29.22 o 
 -13   2   8        2.85      -10.43     12.73 o 
 -12   2   8      131.80      141.29     18.43 o 
 -11   2   8       17.13        7.04     11.98 o 
 -10   2   8      375.35      320.05     22.25 o 
  -9   2   8      728.84      692.68     35.18 o 
  -8   2   8      642.60      710.98     27.86 o 
  -7   2   8      985.58     1037.39     36.67 o 
  -6   2   8      112.74       66.74     11.69 o 
  -5   2   8       86.17       80.98     10.40 o 
  -4   2   8      120.63       82.84      9.28 o 
  -3   2   8      242.22      333.34     16.57 o 
  -2   2   8     1147.93     1344.53     30.41 o 
  -1   2   8       79.59       85.53      8.33 o 
   0   2   8      303.62      289.65     12.91 o 
   1   2   8      917.90     1006.97     19.56 o 
   2   2   8       79.49       92.04      8.43 o 
   3   2   8        0.00       -5.16      8.34 o 
   4   2   8      607.87      636.53     35.09 o 
   5   2   8      312.85      351.20     41.46 o 
   6   2   8      131.38      153.52     21.87 o 
   7   2   8       26.44       15.31     20.73 o 
   8   2   8      378.61      401.50     34.53 o 
   9   2   8        5.43      -11.41     11.41 o 
  10   2   8        0.34        0.40     14.36 o 
  11   2   8      481.31      400.30     37.42 o 
  12   2   8        5.72       29.72     19.45 o 
  13   2   8      831.82      843.20     51.81 o 
  14   2   8      111.81      106.58     47.31 o 
 -17   3   8      341.05      422.68     25.39 o 
 -16   3   8       16.88       48.36     15.43 o 
 -15   3   8        1.03       32.23     13.73 o 
 -14   3   8        1.70       -4.89     13.02 o 
 -13   3   8       47.77       61.58     16.35 o 
 -12   3   8     1251.85     1265.21     48.95 o 
 -11   3   8     2126.29     2005.95     50.03 o 
 -10   3   8     2434.13     2276.71     52.61 o 
  -9   3   8      182.70      170.72     17.09 o 
  -8   3   8      127.57      122.76     15.16 o 
  -7   3   8       40.61       28.07     11.20 o 
  -6   3   8       49.89       53.65     11.34 o 
  -5   3   8      853.63      893.51     49.64 o 
  -4   3   8       59.44       56.36      9.48 o 
  -3   3   8      560.26      558.71     17.74 o 
  -2   3   8     1202.13     1207.28     28.61 o 
  -1   3   8     1449.90     1458.81     28.38 o 
   0   3   8     1724.10     1602.78     31.24 o 
   1   3   8      130.76      162.41     12.12 o 
   2   3   8     3611.57     3680.17     73.37 o 
   3   3   8      470.33      415.31     24.47 o 
   4   3   8       14.46       40.79     14.08 o 
   5   3   8      566.08      576.59     34.33 o 
   6   3   8     3610.01     3379.94     94.77 o 
   7   3   8      131.46       94.82     36.57 o 
   8   3   8       51.83       77.89     21.84 o 
   9   3   8       24.72       -2.75     15.37 o 
  10   3   8        3.51       -8.84     15.67 o 
  11   3   8       85.31       56.80     21.36 o 
  12   3   8      207.15      215.74     31.27 o 
  13   3   8      307.45      382.70     39.66 o 
  14   3   8       15.86        9.19     35.65 o 
 -17   4   8      556.18      605.29     28.32 o 
 -16   4   8        0.02       26.51     14.53 o 
 -15   4   8       20.41       22.34     13.18 o 
 -14   4   8       13.85       31.79     13.64 o 
 -13   4   8      321.49      292.06     24.36 o 
 -12   4   8      231.67      208.15     21.04 o 
 -11   4   8      152.15      142.90     18.01 o 
 -10   4   8      305.34      305.81     22.26 o 
  -9   4   8      879.91      840.49     30.50 o 
  -8   4   8      326.31      314.41     21.05 o 
  -7   4   8      105.29       92.08     13.55 o 
  -6   4   8      257.03      234.11     16.99 o 
  -5   4   8     1447.15     1569.17     41.85 o 
  -4   4   8        6.58       -5.09      6.45 o 
  -3   4   8     3034.04     3252.52     51.65 o 
  -2   4   8      793.22      782.93     22.12 o 
  -1   4   8       58.77       51.04      7.61 o 
   0   4   8     1814.79     1930.02     33.90 o 
   1   4   8     6348.39     6368.21     97.61 o 
   2   4   8        1.72        7.55      8.40 o 
   3   4   8      165.93      141.59     19.09 o 
   4   4   8      172.69      167.37     20.80 o 
   5   4   8      641.68      581.01     38.93 o 
   6   4   8     1053.32      934.98     44.04 o 
   7   4   8     3593.95     3518.75     99.25 o 
   8   4   8       70.96       89.41     37.53 o 
   9   4   8      250.63      183.75     25.95 o 
  10   4   8      371.99      355.07     34.81 o 
  11   4   8      115.42       96.23     24.26 o 
  12   4   8       24.89       46.79     21.30 o 
  13   4   8       34.95       15.56     21.55 o 
  14   4   8      109.21       97.90     27.32 o 
 -17   5   8       33.45       44.22     16.12 o 
 -16   5   8      186.08      203.25     19.03 o 
 -15   5   8      314.44      269.47     19.95 o 
 -14   5   8        0.87       -7.45     12.32 o 
 -13   5   8        1.50       -3.58     11.66 o 
 -12   5   8     1121.64     1154.00     58.61 o 
 -11   5   8        0.05       -0.52     12.09 o 
 -10   5   8        1.69       -7.53     13.10 o 
  -9   5   8      107.05      119.27     15.44 o 
  -8   5   8      180.56      226.75     22.07 o 
  -7   5   8        1.40       -6.21      9.73 o 
  -6   5   8      345.31      332.06     19.80 o 
  -5   5   8      120.03       98.53     18.60 o 
  -4   5   8      254.59      228.09     13.31 o 
  -3   5   8      104.98      136.88      9.78 o 
  -2   5   8        9.32       15.71      6.14 o 
  -1   5   8       42.91       61.29      7.43 o 
   0   5   8      186.86      234.42     12.10 o 
   1   5   8      361.34      355.51     20.69 o 
   2   5   8      652.46      557.22     23.80 o 
   3   5   8       22.65       17.56     13.37 o 
   4   5   8      178.49      197.62     16.77 o 
   5   5   8       37.44       15.64     12.52 o 
   6   5   8        3.64        4.67     12.37 o 
   7   5   8      231.71      235.15     26.21 o 
   8   5   8      200.04      216.61     27.29 o 
   9   5   8       22.53       23.81     26.54 o 
  10   5   8        5.41       28.10     17.78 o 
  11   5   8       18.03       23.14     19.92 o 
  12   5   8        0.05       -8.13     17.90 o 
  13   5   8       12.09       24.33     21.85 o 
 -17   6   8      420.24      411.79     31.60 o 
 -16   6   8      619.23      633.92     28.50 o 
 -15   6   8        0.06       14.04     13.49 o 
 -14   6   8     1002.87      931.45     32.73 o 
 -13   6   8       99.71      115.27     15.63 o 
 -12   6   8       76.48       66.52     15.36 o 
 -11   6   8      292.94      354.90     32.89 o 
 -10   6   8     1348.06     1199.82     37.38 o 
  -9   6   8      138.34      109.70     15.34 o 
  -8   6   8      239.07      216.01     32.99 o 
  -7   6   8      385.14      432.73     23.13 o 
  -6   6   8        8.08       -8.32      9.53 o 
  -5   6   8      216.05      221.19     18.40 o 
  -4   6   8     1066.66      973.17     27.29 o 
  -3   6   8      263.62      334.30     13.70 o 
  -2   6   8      242.29      207.28     11.22 o 
  -1   6   8      817.34      735.47     18.00 o 
   0   6   8      111.41      102.60      8.48 o 
   1   6   8        9.50       10.25      5.05 o 
   2   6   8      332.99      330.04     20.07 o 
   3   6   8       15.60       11.98      9.55 o 
   4   6   8      150.92      164.32     19.06 o 
   5   6   8     1505.77     1495.25     54.59 o 
   6   6   8      811.70      785.68     41.01 o 
   7   6   8      306.13      266.30     27.79 o 
   8   6   8       91.24      109.49     39.38 o 
   9   6   8      228.97      250.51     61.39 o 
  10   6   8      502.50      502.43     41.00 o 
  11   6   8       28.36       26.35     18.03 o 
  12   6   8        5.40       16.89     19.71 o 
  13   6   8      260.93      216.80     32.01 o 
 -17   7   8      721.03      807.35     32.05 o 
 -16   7   8       21.46       27.09     14.59 o 
 -15   7   8      170.59      155.95     17.95 o 
 -14   7   8      198.33      201.66     28.01 o 
 -13   7   8       56.61       75.12     19.73 o 
 -12   7   8        4.79       16.79     12.54 o 
 -11   7   8      246.30      242.19     21.43 o 
 -10   7   8       10.58       15.77     12.57 o 
  -9   7   8       77.96       46.26     13.32 o 
  -8   7   8       37.69       51.41     13.24 o 
  -7   7   8      197.68      194.32     17.38 o 
  -6   7   8      224.46      184.32     24.49 o 
  -5   7   8       36.49       30.84      9.55 o 
  -4   7   8      122.07      126.33     10.12 o 
  -3   7   8      145.27      144.01     10.22 o 
  -2   7   8        0.02       -1.79      6.01 o 
  -1   7   8        5.80       -1.29      5.65 o 
   0   7   8      192.38      193.03     10.55 o 
   1   7   8       95.71       63.64     11.26 o 
   2   7   8      320.10      352.54     21.31 o 
   3   7   8        0.75        1.91      9.71 o 
   4   7   8        9.22       -0.11     14.64 o 
   5   7   8       17.95       28.69     13.49 o 
   6   7   8       12.50       23.71     26.46 o 
   7   7   8     1550.19     1407.98     60.37 o 
   8   7   8       19.13       27.56     15.88 o 
   9   7   8     1293.29     1148.09     53.70 o 
  10   7   8      293.37      307.98     34.01 o 
  11   7   8       15.18      -13.37     25.13 o 
  12   7   8      188.52      231.63     33.45 o 
  13   7   8       44.74       31.17     22.33 o 
 -17   8   8      153.54      192.20     26.14 o 
 -16   8   8      381.67      360.42     23.36 o 
 -15   8   8        0.77       22.59     14.35 o 
 -14   8   8        7.64       -4.26     14.21 o 
 -13   8   8      585.53      570.65     27.71 o 
 -12   8   8      314.70      317.78     21.17 o 
 -11   8   8      140.11      102.73     16.66 o 
 -10   8   8      219.99      193.03     18.82 o 
  -9   8   8     1352.52     1302.78     40.93 o 
  -8   8   8      806.57      823.93     30.49 o 
  -7   8   8     2547.45     2495.01     65.49 o 
  -6   8   8      692.87      594.55     23.90 o 
  -5   8   8        0.66      -10.11     10.11 o 
  -4   8   8       11.85        3.95      6.94 o 
  -3   8   8     1210.62     1103.18     23.50 o 
  -2   8   8      176.42      193.48     11.07 o 
  -1   8   8       16.52       33.14      6.77 o 
   0   8   8      171.84      165.03     10.72 o 
   1   8   8       41.14       32.20      9.45 o 
   2   8   8       23.59       -0.65     17.99 o 
   3   8   8      142.77      169.05     16.69 o 
   4   8   8       60.99       64.28     13.25 o 
   5   8   8      206.31      208.47     18.46 o 
   6   8   8       34.12       11.48     31.96 o 
   7   8   8      204.64      229.31     26.62 o 
   8   8   8        1.91       18.60     16.20 o 
   9   8   8      154.35      113.77     23.71 o 
  10   8   8      275.22      296.36     33.33 o 
  11   8   8       90.54       94.55     33.37 o 
  12   8   8      267.53      202.95     31.08 o 
  13   8   8       66.32       88.51     27.26 o 
 -16   9   8        1.65       39.17     16.98 o 
 -15   9   8       17.18        6.76     13.81 o 
 -14   9   8      137.81      114.72     23.16 o 
 -13   9   8      405.56      405.34     25.49 o 
 -12   9   8       30.00       18.70     12.76 o 
 -11   9   8      250.03      248.17     21.37 o 
 -10   9   8      613.25      683.98     35.14 o 
  -9   9   8      242.10      255.01     20.53 o 
  -8   9   8       23.00       11.90     11.09 o 
  -7   9   8      325.26      280.33     19.40 o 
  -6   9   8     1545.02     1563.01     38.69 o 
  -5   9   8      480.43      471.47     21.86 o 
  -4   9   8      477.74      581.43     28.11 o 
  -3   9   8       66.14       51.05      8.16 o 
  -2   9   8      272.54      257.29     12.43 o 
  -1   9   8      967.08      997.51     23.21 o 
   0   9   8     1730.14     1775.84     32.13 o 
   1   9   8      817.96      783.86     28.82 o 
   2   9   8      523.09      474.53     24.76 o 
   3   9   8      141.38      140.09     23.15 o 
   4   9   8      307.45      317.00     21.39 o 
   5   9   8      205.03      187.35     20.10 o 
   6   9   8      181.92      168.21     22.93 o 
   7   9   8      375.25      324.67     31.15 o 
   8   9   8      289.43      270.80     30.10 o 
   9   9   8        0.03        9.07     16.12 o 
  10   9   8      897.54      747.62     46.45 o 
  11   9   8      426.18      391.14     39.36 o 
  12   9   8       17.19        4.65     20.10 o 
  13   9   8      272.93      330.03     39.53 o 
 -16  10   8      365.52      444.32     25.30 o 
 -15  10   8        4.27       15.77     13.53 o 
 -14  10   8        1.16       12.91     13.78 o 
 -13  10   8      364.88      448.45     25.50 o 
 -12  10   8      284.08      230.72     19.42 o 
 -11  10   8       30.45       11.83     11.85 o 
 -10  10   8      183.68      162.22     18.46 o 
  -9  10   8     2188.72     2093.91     44.61 o 
  -8  10   8     1868.28     1814.93     40.17 o 
  -7  10   8     2495.67     2437.36     81.77 o 
  -6  10   8       13.16       29.13     11.00 o 
  -5  10   8       38.36       25.33     10.81 o 
  -4  10   8     1701.91     1682.71     42.29 o 
  -3  10   8      449.76      439.46     18.32 o 
  -2  10   8     2646.17     2647.66     42.68 o 
  -1  10   8      166.36      189.48     11.08 o 
   0  10   8       53.68       37.67      8.87 o 
   1  10   8      830.58      839.88     30.48 o 
   2  10   8        6.85       -3.24      9.88 o 
   3  10   8     2178.25     2175.96     53.18 o 
   4  10   8      280.00      262.44     25.79 o 
   5  10   8       33.32       32.81     12.58 o 
   6  10   8      433.96      311.19     29.26 o 
   7  10   8      232.04      256.52     47.73 o 
   8  10   8      218.82      210.70     26.57 o 
   9  10   8     2885.48     2727.58    101.06 o 
  10  10   8      118.96      123.63     25.29 o 
  11  10   8        0.22      -16.99     16.99 o 
  12  10   8      125.79      217.37     32.12 o 
  13  10   8      346.47      282.12     36.81 o 
 -16  11   8        1.86       16.59     15.36 o 
 -15  11   8       34.79       36.53     13.45 o 
 -14  11   8      115.30       83.86     14.97 o 
 -13  11   8       15.24       11.94     12.38 o 
 -12  11   8      212.97      194.96     16.59 o 
 -11  11   8        4.25        3.61     10.37 o 
 -10  11   8        2.36        4.58     11.83 o 
  -9  11   8      153.93      146.98     15.60 o 
  -8  11   8       86.37       93.16     13.30 o 
  -7  11   8        0.01       -6.43      9.90 o 
  -6  11   8      286.39      315.18     21.04 o 
  -5  11   8        7.24       30.74     10.92 o 
  -4  11   8       21.71       24.81      9.69 o 
  -3  11   8       16.39       18.30      8.94 o 
  -2  11   8       29.69       16.95      9.02 o 
  -1  11   8      381.70      370.36     16.04 o 
   0  11   8     1656.08     1694.28     36.54 o 
   1  11   8      254.76      271.68     19.72 o 
   2  11   8      142.57      127.17     15.81 o 
   3  11   8     3286.33     3352.55     71.95 o 
   4  11   8       17.47        6.10     11.32 o 
   5  11   8       82.10       81.04     14.70 o 
   6  11   8       16.12        4.73     14.08 o 
   7  11   8      241.29      246.80     32.93 o 
   8  11   8       25.46       32.25     17.41 o 
   9  11   8        0.22        3.92     16.13 o 
  10  11   8      306.45      317.42     34.08 o 
  11  11   8      314.21      291.07     73.52 o 
  12  11   8        4.40        6.91     19.87 o 
  13  11   8       24.10        2.00     20.03 o 
 -16  12   8        0.32       12.97     15.07 o 
 -15  12   8      138.64      136.74     15.73 o 
 -14  12   8      556.34      625.98     27.67 o 
 -13  12   8       39.50       66.97     13.80 o 
 -12  12   8       79.76       63.37     13.31 o 
 -11  12   8       91.11      101.17     13.74 o 
 -10  12   8        4.53       -5.01     10.69 o 
  -9  12   8       10.30        1.37     10.75 o 
  -8  12   8        0.04       -1.87      9.96 o 
  -7  12   8        0.00       -9.02      9.02 o 
  -6  12   8      256.83      231.43     18.20 o 
  -5  12   8     3550.54     3459.72     87.94 o 
  -4  12   8     4129.17     3941.94     62.91 o 
  -3  12   8      859.91      873.34     25.16 o 
  -2  12   8        0.18        6.10      8.32 o 
  -1  12   8      184.51      218.67     27.82 o 
   0  12   8       89.42       97.45     14.87 o 
   1  12   8      192.07      177.68     17.05 o 
   2  12   8        8.43       -1.98     12.65 o 
   3  12   8       12.67       41.45     12.81 o 
   4  12   8      103.60      106.28     15.16 o 
   5  12   8      124.43       96.23     15.49 o 
   6  12   8      166.76      143.16     18.00 o 
   7  12   8      886.85      815.57     43.99 o 
   8  12   8      220.71      222.30     28.25 o 
   9  12   8       20.59       10.17     18.06 o 
  10  12   8       66.08       81.95     23.35 o 
  11  12   8      124.02      124.97     27.12 o 
  12  12   8      438.44      491.03     45.09 o 
 -16  13   8        0.05       -5.68     12.61 o 
 -15  13   8      293.14      335.45     20.64 o 
 -14  13   8        3.14       28.26     13.40 o 
 -13  13   8      157.53      188.70     17.90 o 
 -12  13   8       35.48       48.62     12.93 o 
 -11  13   8        0.88        5.95     10.97 o 
 -10  13   8      121.91      121.22     14.42 o 
  -9  13   8     1639.30     1590.68     34.61 o 
  -8  13   8     1688.60     1563.83     37.64 o 
  -7  13   8        0.98      -10.65     10.65 o 
  -6  13   8      108.53       87.00     13.80 o 
  -5  13   8     1078.36     1055.44     31.78 o 
  -4  13   8      697.69      634.76     24.59 o 
  -3  13   8      524.35      534.99     21.00 o 
  -2  13   8      300.60      271.68     18.90 o 
  -1  13   8      300.04      261.35     20.09 o 
   0  13   8      454.07      456.42     35.68 o 
   1  13   8      256.41      252.08     26.71 o 
   2  13   8       56.12       36.58     12.40 o 
   3  13   8      735.28      829.18     32.35 o 
   4  13   8      936.65      756.06     31.18 o 
   5  13   8     1771.14     1595.85     46.43 o 
   6  13   8      253.34      280.57     22.86 o 
   7  13   8        0.11       -9.88     14.62 o 
   8  13   8      290.80      277.19     30.22 o 
   9  13   8      102.22       71.98     37.35 o 
  10  13   8       81.60       72.62     22.58 o 
  11  13   8        7.07        7.85     19.69 o 
  12  13   8        0.30        2.85     24.76 o 
 -15  14   8       61.92       69.74     14.57 o 
 -14  14   8       79.62      100.51     14.84 o 
 -13  14   8       51.40       58.41     17.23 o 
 -12  14   8       90.66       92.18     14.46 o 
 -11  14   8       79.94       99.43     14.55 o 
 -10  14   8       10.53        8.47     10.73 o 
  -9  14   8       71.27       80.20     12.64 o 
  -8  14   8        0.64       19.88     11.14 o 
  -7  14   8      248.33      249.47     19.08 o 
  -6  14   8      630.88      655.25     26.53 o 
  -5  14   8        1.58        8.68     10.47 o 
  -4  14   8      702.46      772.26     38.10 o 
  -3  14   8      434.93      385.25     21.08 o 
  -2  14   8       68.11       72.54     14.07 o 
  -1  14   8      106.48      116.09     15.29 o 
   0  14   8      224.85      304.14     34.08 o 
   1  14   8       43.18       44.31     20.64 o 
   2  14   8      227.07      198.97     25.08 o 
   3  14   8     3095.69     2809.95     65.01 o 
   4  14   8      253.32      247.43     21.22 o 
   5  14   8      967.30      911.94     37.51 o 
   6  14   8      128.51      129.49     17.86 o 
   7  14   8       81.78       99.31     21.62 o 
   8  14   8     1937.82     1918.93     77.67 o 
   9  14   8       64.68       73.65     21.60 o 
  10  14   8      204.77      207.58     44.66 o 
  11  14   8        7.39       24.50     48.96 o 
  12  14   8       60.21       61.93     32.85 o 
 -15  15   8       20.50       20.83     12.83 o 
 -14  15   8      161.98      265.43     19.00 o 
 -13  15   8       72.35       52.15     14.13 o 
 -12  15   8      501.28      502.27     34.73 o 
 -11  15   8      677.24      663.68     26.10 o 
 -10  15   8      265.79      238.11     17.65 o 
  -9  15   8       45.69       44.06     11.76 o 
  -8  15   8       46.57       34.66     12.08 o 
  -7  15   8     1013.97      973.06     29.18 o 
  -6  15   8        0.23      -10.00     10.00 o 
  -5  15   8     2374.15     2419.43     51.48 o 
  -4  15   8      809.42      819.10     31.37 o 
  -3  15   8      110.60      109.35     13.78 o 
  -2  15   8      851.75      806.34     37.39 o 
  -1  15   8      469.39      405.35     24.47 o 
   0  15   8      562.45      497.59     36.20 o 
   1  15   8       48.09       64.23     19.32 o 
   2  15   8        0.46        0.67     16.75 o 
   3  15   8        4.51      -10.19     16.17 o 
   4  15   8     1338.28     1331.52     42.05 o 
   5  15   8       21.46       13.42     12.75 o 
   6  15   8      212.55      208.62     21.04 o 
   7  15   8        1.51        3.41     25.89 o 
   8  15   8       25.26       32.43     18.63 o 
   9  15   8      153.96      111.16     46.82 o 
  10  15   8      139.38      172.10     28.53 o 
  11  15   8        0.46      -19.88     40.24 o 
  12  15   8       25.16       -6.43     23.95 o 
 -15  16   8        6.80       10.43     12.93 o 
 -14  16   8      389.62      430.44     22.18 o 
 -13  16   8       50.94       50.25     14.18 o 
 -12  16   8       43.57       47.88     13.54 o 
 -11  16   8      345.37      378.19     21.31 o 
 -10  16   8       72.87      107.01     14.14 o 
  -9  16   8       16.19       15.46     12.62 o 
  -8  16   8       11.99        4.79     11.82 o 
  -7  16   8      189.35      201.60     20.29 o 
  -6  16   8      229.11      236.66     25.64 o 
  -5  16   8       72.31       71.93     12.41 o 
  -4  16   8      292.80      282.73     21.81 o 
  -3  16   8        3.56        7.45     11.96 o 
  -2  16   8      920.65      889.67     33.61 o 
  -1  16   8      403.50      419.00     43.08 o 
   0  16   8      613.12      519.46     37.33 o 
   1  16   8       53.86       57.99     24.06 o 
   2  16   8     1987.19     1863.13     67.10 o 
   3  16   8      255.63      244.15     27.92 o 
   4  16   8      576.31      602.28     40.92 o 
   5  16   8     1870.03     1862.12     52.44 o 
   6  16   8       36.39       44.55     15.09 o 
   7  16   8        1.78        2.07     13.30 o 
   8  16   8       23.35       -3.34     17.21 o 
   9  16   8      571.94      522.36     63.59 o 
  10  16   8        3.63       16.16     24.40 o 
  11  16   8       36.16       34.41     23.07 o 
 -14  17   8        9.54       -0.38     14.52 o 
 -13  17   8      364.62      284.84     24.79 o 
 -12  17   8       65.86       21.61     12.87 o 
 -11  17   8      146.65       82.67     17.17 o 
 -10  17   8      163.76      163.10     15.94 o 
  -9  17   8       69.80       67.64     13.06 o 
  -8  17   8        0.60      -10.85     11.75 o 
  -7  17   8       28.43        5.74     11.39 o 
  -6  17   8       61.52       64.77     16.40 o 
  -5  17   8     1143.72     1034.71     31.03 o 
  -4  17   8      153.00      144.44     17.18 o 
  -3  17   8        5.83       20.38     14.36 o 
  -2  17   8        1.64        5.45     11.90 o 
  -1  17   8       63.27       70.76     13.43 o 
   0  17   8      851.49      916.40     40.19 o 
   1  17   8      380.80      419.74     34.95 o 
   2  17   8        0.92       -6.33     14.96 o 
   3  17   8        0.40       -9.13     16.34 o 
   4  17   8       83.80       99.59     23.79 o 
   5  17   8       97.28       94.63     23.11 o 
   6  17   8      151.08      133.16     25.19 o 
   7  17   8       13.72        6.09     13.78 o 
   8  17   8        0.75       -3.21     16.70 o 
   9  17   8       23.03       -2.71     17.56 o 
  10  17   8      360.54      400.22     39.86 o 
  11  17   8        4.54       -3.95     20.64 o 
 -14  18   8        6.05        2.20     12.34 o 
 -13  18   8       77.44       73.98     14.52 o 
 -12  18   8        1.00        8.39     13.09 o 
 -11  18   8        0.00       26.40     12.46 o 
 -10  18   8       16.85       11.58     11.63 o 
  -9  18   8       43.93       41.21     12.31 o 
  -8  18   8        4.36       -7.45     11.42 o 
  -7  18   8      130.82      156.68     16.28 o 
  -6  18   8       35.42       35.81     13.13 o 
  -5  18   8      101.79      116.71     14.96 o 
  -4  18   8        6.86      -13.22     13.22 o 
  -3  18   8      454.62      435.76     25.02 o 
  -2  18   8      276.39      259.57     18.41 o 
  -1  18   8     1527.93     1660.56     46.68 o 
   0  18   8      453.65      449.92     27.22 o 
   1  18   8       40.74       89.30     27.23 o 
   2  18   8       39.62       45.12     28.08 o 
   3  18   8      441.67      577.92     47.02 o 
   4  18   8      528.49      504.03     39.33 o 
   5  18   8      563.76      532.24     81.45 o 
   6  18   8      248.08      203.96     29.01 o 
   7  18   8      582.73      652.69     45.15 o 
   8  18   8        3.32       15.19     22.38 o 
   9  18   8       20.39       22.63     20.17 o 
  10  18   8      725.37      715.08     50.53 o 
 -14  19   8      216.45      194.27     25.42 o 
 -13  19   8      226.45      245.95     18.47 o 
 -12  19   8      837.79      891.52     30.90 o 
 -11  19   8       61.14       48.14     14.03 o 
 -10  19   8        1.25       -3.68     11.49 o 
  -9  19   8        4.97       16.49     11.29 o 
  -8  19   8      183.66      152.15     16.95 o 
  -7  19   8        0.58        1.26     12.69 o 
  -6  19   8      196.41      179.46     18.13 o 
  -5  19   8        9.64        7.75     13.63 o 
  -4  19   8      153.14      172.37     18.92 o 
  -3  19   8      726.40      690.53     46.04 o 
  -2  19   8      156.61      178.70     19.05 o 
  -1  19   8        0.07        9.19     15.06 o 
   0  19   8     1380.64     1414.12     43.77 o 
   1  19   8        0.11      -13.38     13.38 o 
   2  19   8        1.15        4.17     13.79 o 
   3  19   8       10.51       16.67     14.08 o 
   4  19   8        0.09       18.27     22.23 o 
   5  19   8       34.34       -1.87     18.43 o 
   6  19   8        0.57      -17.13     17.13 o 
   7  19   8        0.35      -13.98     29.38 o 
   8  19   8       37.85       72.15     32.95 o 
   9  19   8      149.13      163.65     43.35 o 
  10  19   8        3.15       23.68     30.55 o 
 -13  20   8       96.58       63.09     14.73 o 
 -12  20   8      225.55      243.87     20.18 o 
 -11  20   8      465.40      501.45     25.05 o 
 -10  20   8      124.50      112.88     17.98 o 
  -9  20   8      129.93      104.31     14.99 o 
  -8  20   8        4.10      -12.02     13.12 o 
  -7  20   8       70.71       64.98     15.26 o 
  -6  20   8      469.29      469.02     29.26 o 
  -5  20   8        1.41       -8.80     15.16 o 
  -4  20   8     1482.61     1358.32     42.51 o 
  -3  20   8       18.57       -5.01     13.08 o 
  -2  20   8        5.50       -7.08     13.44 o 
  -1  20   8     2569.33     2478.92     61.91 o 
   0  20   8     1086.46     1131.77     39.88 o 
   1  20   8      500.60      451.50     28.58 o 
   2  20   8       93.81       67.31     17.51 o 
   3  20   8        7.09       -3.20     14.32 o 
   4  20   8       42.75       86.05     17.87 o 
   5  20   8      180.49      184.39     21.44 o 
   6  20   8      262.22      244.97     43.05 o 
   7  20   8      262.84      310.80     29.58 o 
   8  20   8       18.82       32.37     20.14 o 
   9  20   8       35.66       81.01     36.36 o 
  10  20   8      620.14      688.30     44.47 o 
 -13  21   8      348.12      370.53     21.60 o 
 -12  21   8       10.32       11.40     12.64 o 
 -11  21   8        0.32        6.53     17.67 o 
 -10  21   8       30.96        7.34     12.41 o 
  -9  21   8        1.64       -4.66     12.00 o 
  -8  21   8        0.48       11.69     13.62 o 
  -7  21   8     2058.89     1930.14     55.05 o 
  -6  21   8        7.62      -13.23     13.23 o 
  -5  21   8      368.14      375.72     27.18 o 
  -4  21   8      413.07      361.41     26.06 o 
  -3  21   8      161.15      151.73     19.70 o 
  -2  21   8       34.81       26.71     15.07 o 
  -1  21   8       18.55       25.80     17.42 o 
   0  21   8       54.63       57.71     20.12 o 
   1  21   8      151.32      129.39     20.78 o 
   2  21   8      797.80      777.95     35.09 o 
   3  21   8       92.90      102.07     21.31 o 
   4  21   8       45.44       61.29     17.23 o 
   5  21   8        0.00      -14.74     14.74 o 
   6  21   8        2.76       10.70     16.33 o 
   7  21   8        9.92       32.45     16.97 o 
   8  21   8        0.99        6.11     19.72 o 
   9  21   8       44.38       69.42     24.37 o 
 -12  22   8        0.05       -1.54     16.06 o 
 -11  22   8      326.21      253.27     20.41 o 
 -10  22   8      132.75      104.04     16.62 o 
  -9  22   8      567.19      681.81     45.97 o 
  -8  22   8     1647.53     1772.20    107.95 o 
  -7  22   8      917.29      888.25     39.21 o 
  -6  22   8      119.57       52.54     24.92 o 
  -5  22   8       41.58       43.67     16.22 o 
  -4  22   8      305.20      239.49     23.40 o 
  -3  22   8      281.03      296.11     29.13 o 
  -2  22   8     1154.97     1088.76     48.68 o 
  -1  22   8      471.51      471.30     30.97 o 
   0  22   8       45.42       42.59     17.73 o 
   1  22   8        1.92       -7.08     15.96 o 
   2  22   8      115.01       86.55     18.90 o 
   3  22   8      356.63      375.19     31.18 o 
   4  22   8       93.89       96.54     38.05 o 
   5  22   8        6.99       29.72     20.23 o 
   6  22   8       73.48       56.44     18.55 o 
   7  22   8        0.31        3.57     17.37 o 
   8  22   8       58.85       77.68     21.37 o 
   9  22   8       21.60       63.78     23.66 o 
 -11  23   8       16.96       38.27     24.44 o 
 -10  23   8      194.99      242.96     26.62 o 
  -9  23   8      214.38      206.83     22.00 o 
  -8  23   8        8.50        6.67     17.56 o 
  -7  23   8        9.39       -7.35     15.44 o 
  -6  23   8       52.60       43.32     17.46 o 
  -5  23   8       52.48       46.70     18.03 o 
  -4  23   8      318.69      287.03     25.62 o 
  -3  23   8      297.56      274.14     28.04 o 
  -2  23   8       53.75       98.80     24.77 o 
  -1  23   8      295.97      293.24     31.97 o 
   0  23   8       23.89       12.58     19.27 o 
   1  23   8      378.13      350.32     34.61 o 
   2  23   8      150.15      150.38     22.21 o 
   3  23   8      122.60      122.00     21.46 o 
   4  23   8       23.61      -16.90     18.10 o 
   5  23   8      352.10      330.63     28.53 o 
   6  23   8       27.72       19.15     17.70 o 
   7  23   8      190.67      183.87     24.04 o 
   8  23   8      298.39      298.29     34.67 o 
 -11  24   8        4.58       35.82     15.65 o 
 -10  24   8       30.70       31.11     17.35 o 
  -9  24   8      229.01      246.58     24.01 o 
  -8  24   8       12.32       -7.08     17.83 o 
  -7  24   8       74.77       65.20     19.81 o 
  -6  24   8     1060.25     1140.92     43.68 o 
  -5  24   8       15.91       31.15     27.54 o 
  -4  24   8       70.32       65.20     18.10 o 
  -3  24   8       36.76       24.38     16.64 o 
  -2  24   8       11.18       14.51     42.41 o 
  -1  24   8       29.63       18.91     36.11 o 
   0  24   8      642.04      572.06     35.00 o 
   1  24   8      540.79      518.78     33.48 o 
   2  24   8      213.84      178.53     36.20 o 
   3  24   8      237.75      215.10     25.26 o 
   4  24   8        0.09       -7.89     17.66 o 
   5  24   8       36.14       27.53     21.36 o 
   6  24   8       16.71       19.70     19.60 o 
   7  24   8       83.79       83.57     45.99 o 
 -10  25   8      141.10      199.76     19.89 o 
  -9  25   8       49.98       44.91     31.45 o 
  -8  25   8       71.03       64.36     21.80 o 
  -7  25   8       16.25        4.03     21.20 o 
  -6  25   8        0.08      -16.12     16.12 o 
  -5  25   8      179.89      200.69     24.11 o 
  -4  25   8      103.18       94.60     20.15 o 
  -3  25   8      116.56       90.91     27.28 o 
  -2  25   8        9.02       11.77     23.77 o 
  -1  25   8      318.86      280.88     33.96 o 
   0  25   8        2.28      -11.19     22.54 o 
   1  25   8      346.56      355.13     29.86 o 
   2  25   8      180.92      179.97     25.02 o 
   3  25   8       10.43        5.68     19.25 o 
   4  25   8        5.65       -3.37     18.71 o 
   5  25   8       53.71       21.41     21.19 o 
   6  25   8      344.84      452.58     48.06 o 
   7  25   8       37.99      -33.44     33.44 o 
  -9  26   8       61.43       97.34     17.19 o 
  -8  26   8       67.01      108.59     26.98 o 
  -7  26   8       62.57       46.00     20.93 o 
  -6  26   8        4.95       17.67     19.07 o 
  -5  26   8       38.91       30.24     19.02 o 
  -4  26   8        6.81       10.94     17.72 o 
  -3  26   8       49.55       28.54     47.02 o 
  -2  26   8      878.20      790.87     50.26 o 
  -1  26   8        3.37      -14.21     54.89 o 
   0  26   8      530.35      495.98     41.59 o 
   1  26   8       47.45       18.32     20.70 o 
   2  26   8      172.81      153.94     24.98 o 
   3  26   8        7.62      -19.21     19.21 o 
   4  26   8       76.71       95.34     23.18 o 
   5  26   8        6.45      -15.09     19.72 o 
   6  26   8        5.63      -22.21     22.21 o 
  -8  27   8       34.99       20.83     16.29 o 
  -7  27   8       85.96       54.09     27.70 o 
  -6  27   8      201.66      147.61     25.27 o 
  -5  27   8        0.81        7.21     18.50 o 
  -4  27   8       19.13       -5.14     22.32 o 
  -3  27   8       42.89       18.08     27.93 o 
  -2  27   8      220.56      154.64     39.82 o 
  -1  27   8     1065.85     1048.03     54.83 o 
   0  27   8       65.05       29.70     28.47 o 
   1  27   8      305.26      414.33     40.27 o 
   2  27   8      117.01      106.55     25.20 o 
   3  27   8      282.07      347.79     32.06 o 
   4  27   8       21.14       -2.12     20.73 o 
   5  27   8        0.02      -24.33     24.33 o 
  -7  28   8       38.12       44.88     21.77 o 
  -6  28   8        0.10        5.00     24.49 o 
  -5  28   8       37.90       22.36     24.14 o 
  -4  28   8      117.84      103.97     32.39 o 
  -3  28   8      624.65      613.94     51.25 o 
  -2  28   8     1041.02     1084.25     56.68 o 
  -1  28   8       51.95       65.11     28.77 o 
   0  28   8       96.93       54.89     27.95 o 
   1  28   8      321.21      290.85     38.48 o 
   2  28   8      281.42      285.61     38.05 o 
   3  28   8      267.77      278.59     38.23 o 
  -5  29   8        1.62      -15.13     15.13 o 
  -4  29   8        0.34      -10.02     26.83 o 
  -3  29   8        3.67      -26.16     26.16 o 
  -2  29   8     1046.29     1038.87     85.58 o 
  -1  29   8      401.74      374.12     42.06 o 
   0  29   8        3.92      -35.50     35.50 o 
   1  29   8       44.01       12.59     41.76 o 
   2  29   8        0.27      -26.40     26.40 o 
 -17   1   9       17.27       42.44     19.28 o 
 -16   1   9      440.72      402.12     31.16 o 
 -15   1   9        2.83       13.38     17.19 o 
 -14   1   9       25.16       31.61     15.54 o 
 -13   1   9      495.40      491.24     36.60 o 
 -12   1   9        0.16       10.64     18.60 o 
 -11   1   9      405.65      384.28     25.56 o 
 -10   1   9      554.40      513.47     27.89 o 
  -9   1   9      149.59      153.00     17.33 o 
  -8   1   9        5.39        1.39     10.42 o 
  -7   1   9       31.14        7.13     13.25 o 
  -6   1   9       44.39       -1.08      9.75 o 
  -5   1   9        7.62       23.88      8.01 o 
  -4   1   9      488.78      472.22     18.48 o 
  -3   1   9      579.44      630.97     21.94 o 
  -2   1   9      159.78      159.87     17.36 o 
  -1   1   9     3542.70     3607.38     55.30 o 
   0   1   9      447.38      431.85     14.55 o 
   1   1   9       45.05       42.97      7.12 o 
   2   1   9     2199.83     2343.62    110.48 o 
   3   1   9     2745.39     2773.52     83.13 o 
   4   1   9     1429.92     1510.11     59.84 o 
   5   1   9      780.33      738.40     39.95 o 
   6   1   9     1266.49     1149.41     50.54 o 
   7   1   9      526.47      395.21     40.18 o 
   8   1   9      227.85      193.96     26.88 o 
   9   1   9      242.12      296.87     31.96 o 
  10   1   9        6.36       12.13     24.14 o 
  11   1   9        6.14      -15.05     15.05 o 
  12   1   9      164.01      117.63     27.21 o 
  13   1   9       13.51       16.94     47.66 o 
 -17   2   9       38.30       51.27     16.57 o 
 -16   2   9       69.68       94.36     18.95 o 
 -15   2   9        6.78        1.86     15.17 o 
 -14   2   9       23.72       28.36     15.73 o 
 -13   2   9      155.41      168.68     20.71 o 
 -12   2   9     1120.48     1175.57     42.43 o 
 -11   2   9      194.54      162.36     18.48 o 
 -10   2   9      207.28      187.24     18.94 o 
  -9   2   9      622.80      536.93     26.63 o 
  -8   2   9      253.57      274.21     20.39 o 
  -7   2   9     2044.41     1937.20     45.84 o 
  -6   2   9      126.73       94.62     13.94 o 
  -5   2   9        0.24       -6.36      7.39 o 
  -4   2   9       34.75       40.91      9.14 o 
  -3   2   9      229.72      220.97     13.52 o 
  -2   2   9      958.63      913.63     25.66 o 
  -1   2   9      727.26      714.11     21.23 o 
   0   2   9      200.69      202.59     12.38 o 
   1   2   9      534.41      564.25     17.95 o 
   2   2   9      172.72      201.18     25.07 o 
   3   2   9      407.96      455.79     33.36 o 
   4   2   9     1758.55     1860.93     63.71 o 
   5   2   9      448.48      433.39     34.16 o 
   6   2   9       20.95       18.07     23.49 o 
   7   2   9      858.36      829.64     43.09 o 
   8   2   9      199.05      141.50     23.46 o 
   9   2   9       10.43       -1.26     45.88 o 
  10   2   9      510.57      452.09     40.35 o 
  11   2   9      186.95      179.62     28.78 o 
  12   2   9      116.29      124.26     27.41 o 
  13   2   9        6.54       11.17     28.06 o 
 -17   3   9        0.52        3.18     15.09 o 
 -16   3   9      221.04      204.39     22.71 o 
 -15   3   9      114.29      113.20     20.93 o 
 -14   3   9        5.99       -3.42     14.57 o 
 -13   3   9      295.37      266.18     25.59 o 
 -12   3   9      508.07      497.97     29.52 o 
 -11   3   9        3.32        7.79     12.02 o 
 -10   3   9      124.98      132.93     16.87 o 
  -9   3   9     1145.90     1119.40     35.95 o 
  -8   3   9      240.65      238.42     20.30 o 
  -7   3   9      173.44      158.37     16.16 o 
  -6   3   9     1134.40     1119.90     33.25 o 
  -5   3   9       75.91      122.87     16.77 o 
  -4   3   9      878.05      922.29     25.77 o 
  -3   3   9       77.54      115.02     10.85 o 
  -2   3   9        7.36        3.82      6.65 o 
  -1   3   9       62.34       46.81      8.26 o 
   0   3   9     3694.93     3735.23     65.97 o 
   1   3   9        4.59       16.72      8.91 o 
   2   3   9        1.43        0.76     10.00 o 
   3   3   9     3041.04     3050.92    112.21 o 
   4   3   9        4.98       16.84     13.84 o 
   5   3   9      892.41      814.01     41.58 o 
   6   3   9     2321.16     2323.49     76.43 o 
   7   3   9      118.44      123.70     21.74 o 
   8   3   9      801.13      725.40     42.65 o 
   9   3   9       89.16       52.97     19.39 o 
  10   3   9       33.33       57.65     35.94 o 
  11   3   9       42.31       25.53     19.57 o 
  12   3   9      568.68      564.52     47.46 o 
  13   3   9      127.90      119.68     29.07 o 
 -17   4   9       73.76       92.99     17.74 o 
 -16   4   9      111.18       83.37     18.57 o 
 -15   4   9        0.95       15.67     21.31 o 
 -14   4   9       24.56       35.58     15.97 o 
 -13   4   9        5.32        8.05     13.69 o 
 -12   4   9       83.63       61.75     15.90 o 
 -11   4   9       37.73       55.28     14.65 o 
 -10   4   9      247.84      226.54     19.95 o 
  -9   4   9      139.45      158.05     17.69 o 
  -8   4   9     2068.34     1906.39     71.71 o 
  -7   4   9      118.94       98.81     14.24 o 
  -6   4   9       15.59       12.11     10.38 o 
  -5   4   9        1.16       12.21      7.90 o 
  -4   4   9       51.02       56.89      9.75 o 
  -3   4   9       18.97       10.77      7.00 o 
  -2   4   9     1380.70     1467.80     28.00 o 
  -1   4   9       33.01       39.71      8.00 o 
   0   4   9       91.19      118.00     10.45 o 
   1   4   9     7988.33     8182.42    123.30 o 
   2   4   9      134.00      151.90     15.71 o 
   3   4   9      478.81      435.91     32.86 o 
   4   4   9     3004.30     2896.39    103.37 o 
   5   4   9        0.46        7.31     13.45 o 
   6   4   9      119.54       59.93     17.44 o 
   7   4   9        0.84        9.72     13.85 o 
   8   4   9       13.27       16.37     15.25 o 
   9   4   9       70.74       53.82     19.98 o 
  10   4   9     1119.97     1101.33     55.09 o 
  11   4   9        4.56       24.17     18.74 o 
  12   4   9      159.56      223.99     32.89 o 
  13   4   9      492.42      528.18     47.11 o 
 -16   5   9       19.97       42.39     17.28 o 
 -15   5   9       72.13       72.75     19.35 o 
 -14   5   9        0.00       10.95     14.80 o 
 -13   5   9        0.43       -0.83     14.94 o 
 -12   5   9        5.92       17.98     13.92 o 
 -11   5   9      230.39      225.83     20.85 o 
 -10   5   9       39.96       61.55     14.44 o 
  -9   5   9     1981.56     1824.12     52.48 o 
  -8   5   9       96.62       94.25     14.65 o 
  -7   5   9      605.13      559.25     25.13 o 
  -6   5   9       81.63       88.81     13.63 o 
  -5   5   9      592.76      563.71     20.71 o 
  -4   5   9      713.98      753.07     20.70 o 
  -3   5   9      588.09      580.44     18.04 o 
  -2   5   9        0.39        1.43      6.72 o 
  -1   5   9       32.86       42.71      7.71 o 
   0   5   9     1948.17     1960.63     35.95 o 
   1   5   9     1127.97     1158.19     30.30 o 
   2   5   9      761.74      852.25     30.96 o 
   3   5   9       14.39       25.71     11.35 o 
   4   5   9      287.84      298.02     76.85 o 
   5   5   9      442.45      361.94     32.06 o 
   6   5   9      761.44      706.93     40.39 o 
   7   5   9       46.24       27.15     16.34 o 
   8   5   9      254.91      287.53     35.06 o 
   9   5   9      146.63      129.36     25.02 o 
  10   5   9      335.72      318.17     34.59 o 
  11   5   9      157.28      175.31     28.73 o 
  12   5   9      237.68      272.01     35.03 o 
 -16   6   9      102.12       94.27     19.77 o 
 -15   6   9       14.33       42.91     17.12 o 
 -14   6   9       61.80       73.71     17.76 o 
 -13   6   9       29.89       20.77     14.36 o 
 -12   6   9      170.32      187.13     24.32 o 
 -11   6   9       15.85        9.89     12.74 o 
 -10   6   9      367.61      384.18     26.42 o 
  -9   6   9      743.44      720.89     29.39 o 
  -8   6   9       18.82        8.12     15.00 o 
  -7   6   9      112.96       97.05     14.28 o 
  -6   6   9      709.49      768.21     31.05 o 
  -5   6   9       11.55       14.36      9.81 o 
  -4   6   9      497.88      517.94     17.98 o 
  -3   6   9       51.14       25.10      7.84 o 
  -2   6   9     2436.51     2548.24     40.22 o 
  -1   6   9      116.75      104.50      9.51 o 
   0   6   9      977.89      996.09     24.66 o 
   1   6   9      242.15      278.56     19.94 o 
   2   6   9     2557.79     2546.63     58.64 o 
   3   6   9      803.00      761.50     29.67 o 
   4   6   9      109.61      119.65     20.38 o 
   5   6   9      781.47      687.11     38.26 o 
   6   6   9      399.27      422.40     34.42 o 
   7   6   9        1.39      -12.69     12.69 o 
   8   6   9        7.21       39.61     20.47 o 
   9   6   9        9.99       35.47     29.71 o 
  10   6   9      146.69      131.24     44.10 o 
  11   6   9        0.02        0.75     18.69 o 
  12   6   9       82.47       79.83     24.91 o 
 -16   7   9      145.28      133.00     20.83 o 
 -15   7   9       24.64       16.73     14.83 o 
 -14   7   9       66.11       85.17     19.06 o 
 -13   7   9       35.49       60.13     16.48 o 
 -12   7   9      180.68      186.01     28.43 o 
 -11   7   9     1468.47     1365.88     42.01 o 
 -10   7   9      378.75      373.97     25.15 o 
  -9   7   9       33.25       35.56     13.32 o 
  -8   7   9        1.58       -1.56     10.84 o 
  -7   7   9      602.27      493.99     25.47 o 
  -6   7   9     1170.34     1168.35     38.50 o 
  -5   7   9      701.98      635.14     24.21 o 
  -4   7   9     2504.61     2369.84     39.31 o 
  -3   7   9      358.08      366.06     15.73 o 
  -2   7   9     2388.28     2257.24     37.26 o 
  -1   7   9      913.11      963.66     22.19 o 
   0   7   9      116.52       91.71     10.80 o 
   1   7   9      939.60      911.37     32.28 o 
   2   7   9      449.07      455.18     24.73 o 
   3   7   9       90.60       89.20     26.39 o 
   4   7   9       43.99       60.41     16.56 o 
   5   7   9       59.48       34.46     15.38 o 
   6   7   9       67.86       82.06     19.63 o 
   7   7   9       24.91       36.06     18.78 o 
   8   7   9        5.16       15.47     16.79 o 
   9   7   9      558.07      512.69     41.54 o 
  10   7   9      442.33      401.35     43.58 o 
  11   7   9      161.55      141.15     27.91 o 
  12   7   9      130.80       93.61     27.92 o 
 -16   8   9        8.21       25.16     15.77 o 
 -15   8   9       69.13      121.76     19.08 o 
 -14   8   9       37.74       64.28     17.37 o 
 -13   8   9      430.85      398.43     28.30 o 
 -12   8   9        1.92       19.12     13.70 o 
 -11   8   9      420.39      408.61     27.05 o 
 -10   8   9      186.79      190.08     19.71 o 
  -9   8   9     1094.41      940.06     33.83 o 
  -8   8   9        7.54        0.95     11.08 o 
  -7   8   9      994.57      930.68     28.14 o 
  -6   8   9        0.00       -0.58      9.35 o 
  -5   8   9      357.68      364.20     20.82 o 
  -4   8   9       62.27       99.67     10.39 o 
  -3   8   9     1267.20     1247.28     26.40 o 
  -2   8   9     2416.04     2549.92     40.57 o 
  -1   8   9     1321.31     1273.11     26.06 o 
   0   8   9      504.03      468.15     21.32 o 
   1   8   9     1379.36     1421.79     41.23 o 
   2   8   9     1934.28     2119.58     52.77 o 
   3   8   9       94.58       94.91     15.06 o 
   4   8   9     1251.88     1105.32     48.04 o 
   5   8   9        3.11        5.05     12.56 o 
   6   8   9        6.37        9.26     13.10 o 
   7   8   9       13.95       20.98     23.17 o
[truncated: 130,002 more chars]
